# Supplementary material for: A GIS Model Predicting Potential Distributions of a Lineage: A Test Case on Hermit Spiders (Nephilidae: Nephilengys)
Source: PLoS One. 2012 Jan 6;7(1):e30047. doi: 10.1371/journal.pone.0030047 (PMC3253118; doi:10.1371/journal.pone.0030047)
Supplement: Table S1 — A list of georeferenced localities used in the four species model of Nephilengys global habitat suitability, with their corresponding attributes (annual mean temperature, annual mean precipitation, land cover and altitude). (XLS) [file pone.0030047.s001.xls]

## Sheet: Appendix 1
Species	Country	Locality	Latitude	Longitude	Annual mean T (C)	Annual mean precipitation (mm)	Land cover	Altitude (m)
borbonica	Reunion	Colorado (La Montagne)	-20.8858	55.4769	23.7	1512	Water Bodies	9
borbonica	Reunion	Grande Brul	-21.2333	55.8	22.6	1290	Tree Cover, broadleaved, evergreen	176
borbonica	Reunion	Takamaka	-21.3	55.7833	20.5	1398	Mosaic: Cropland / Tree Cover / Other natural vegetation	553
borbonica	Reunion	Takamaka	-21.3	55.7833	20.5	1398	Mosaic: Cropland / Tree Cover / Other natural vegetation	553
borbonica	Reunion	Takamaka	-21.3	55.7833	20.5	1398	Mosaic: Cropland / Tree Cover / Other natural vegetation	553
cruentata	Angola	Luanda	-8.9	13.3833	24.4	509	Artificial surfaces and associated areas	129
cruentata	Angola	St. Paul de Loanda	-8.83333	13.25	24.4	439	Artificial surfaces and associated areas	75
cruentata	Angola	Vila Arriaga	-14.75	13.35	24.3	809	Herbaceous Cover, closed-open	890
cruentata	Angola	Vila da Ponte	-14.45	16.2833	20.5	966	Cultivated and managed areas	1445
cruentata	Angola	Vila da Ponte	-14.45	16.2833	20.5	966	Cultivated and managed areas	1445
cruentata	Angola	Vila Salazar	-9.3	14.9	22.2	1143	Tree Cover, broadleaved, deciduous, open	773
cruentata	Benin	Porto-Novo	6.46667	2.61667	27.4	1327	Water Bodies	0
cruentata	Benin	Porto-Novo	6.46667	2.61667	27.4	1327	Water Bodies	0
cruentata	Brazil	Gavia	-22.9763	-43.2347	22.6	1375	Tree Cover, broadleaved, evergreen	80
cruentata	Brazil	Gavia	-22.9763	-43.2347	22.6	1375	Tree Cover, broadleaved, evergreen	80
cruentata	Brazil	Gruta	-22.9622	-43.2465	21.4	1526	Tree Cover, broadleaved, evergreen	324
cruentata	Brazil	Gruta	-22.9622	-43.2465	21.4	1526	Tree Cover, broadleaved, evergreen	324
cruentata	Brazil	Gruta	-22.9622	-43.2465	21.4	1526	Tree Cover, broadleaved, evergreen	324
cruentata	Brazil	Ibituruna	-21.15	-44.7333	19.8	1659	Cultivated and managed areas	896
cruentata	Brazil	Leblon	-22.9667	-43.2167	23	1385	Regularly flooded shrub and/or herbaceous cover	5
cruentata	Brazil	Leblon	-22.9667	-43.2167	23	1385	Regularly flooded shrub and/or herbaceous cover	5
cruentata	Brazil	Paineiras	-22.95	-43.2333	19.8	1651	Tree Cover, broadleaved, deciduous, closed	603
cruentata	Brazil	Petropolis	-22.5	-43.1833	18.7	1899	Tree Cover, broadleaved, deciduous, closed	849
cruentata	Brazil	Petropolis	-22.5	-43.1833	18.7	1899	Tree Cover, broadleaved, deciduous, closed	849
cruentata	Brazil	Recreios	-23.025	-43.4578	23.4	1242	Tree Cover, broadleaved, deciduous, closed	11
cruentata	Brazil	Rio de Janeiro	-22.9	-43.2	23.2	1257	Artificial surfaces and associated areas	9
cruentata	Brazil	Rio de Janeiro	-22.9	-43.2	23.2	1257	Artificial surfaces and associated areas	9
cruentata	Brazil	Santa Tereza	-22.4013	-41.856	22.9	1114	Mosaic: Cropland / Tree Cover / Other natural vegetation	9
cruentata	Brazil	Santos	-23.9333	-46.3167	21.7	2390	Tree Cover, broadleaved, evergreen	18
cruentata	Brazil	Santos	-23.9333	-46.3167	21.7	2390	Tree Cover, broadleaved, evergreen	18
cruentata	Brazil	Sumare	-22.9396	-43.228	21.5	1525	Herbaceous Cover, closed-open	298
cruentata	Brazil	Sumare	-22.9396	-43.228	21.5	1525	Herbaceous Cover, closed-open	298
cruentata	Brazil	Teresopolis	-22.4	-42.9667	18.6	1705	Tree Cover, broadleaved, deciduous, closed	880
cruentata	Brazil	Viscosa	-21.0997	-45.2831	20.7	1367	Cultivated and managed areas	789
cruentata	Burkina Faso	Pabre	12.5	-1.58333	28.1	750	Cultivated and managed areas	301
cruentata	Burundi	Gikanga	-3.35	29.2833	24.5	909	Water Bodies	777
cruentata	Burundi	Ruzizi	-3.35	29.2833	24.5	909	Water Bodies	777
cruentata	Burundi	Ruzizi	-3.35	29.2833	24.5	909	Water Bodies	777
cruentata	Burundi	Ruzizi	-3.35	29.2833	24.5	909	Water Bodies	777
cruentata	Cameroon	Bibundi	4.21667	8.98333	25.7	3946	Tree Cover, broadleaved, evergreen	20
cruentata	Cameroon	Cameroun	4.2	9.18333	7.5	2552	Cultivated and managed areas	3349
cruentata	Cameroon	Cameroun	4.2	9.18333	7.5	2552	Cultivated and managed areas	3349
cruentata	Cameroon	Cameroun	4.2	9.18333	7.5	2552	Cultivated and managed areas	3349
cruentata	Cameroon	Galim	7.1	12.4833	22.6	1624	Shrub Cover, closed-open, deciduous	1047
cruentata	Cameroon	Kumba	4.63333	9.41667	25.4	2706	Tree Cover, broadleaved, evergreen	248
cruentata	Cameroon	Kumba	4.63333	9.41667	25.4	2706	Tree Cover, broadleaved, evergreen	248
cruentata	Cameroon	Kumba	4.63333	9.41667	25.4	2706	Tree Cover, broadleaved, evergreen	248
cruentata	Cameroon	Okola	4.01667	11.3833	24	1704	Tree Cover, broadleaved, evergreen	662
cruentata	Central African Republic	Bangui	4.322	18.495	25.9	1532	Mosaic: Cropland / Tree Cover / Other natural vegetation	348
cruentata	Chad	Chari	12.5333	17.3	29.2	477	Cultivated and managed areas	295
cruentata	Colombia	Cartagena	10.3833	-75.4833	27.4	919	Herbaceous Cover, closed-open	26
cruentata	Congo	Brazzaville	-4.26667	15.2833	25.6	1368	Artificial surfaces and associated areas	277
cruentata	Congo	Loango	-4.76	11.85	24.9	1221	Artificial surfaces and associated areas	16
cruentata	Cote d'Ivoire	Alluand	6.73333	-7.33333	25.7	1514	Mosaic: Cropland / Tree Cover / Other natural vegetation	245
cruentata	Cote d'Ivoire	Bingerville	5.35	-3.88333	26.5	1830	Mosaic: Cropland / Tree Cover / Other natural vegetation	7
cruentata	Cote d'Ivoire	Bingerville	5.35	-3.88333	26.5	1830	Mosaic: Cropland / Tree Cover / Other natural vegetation	7
cruentata	Cote d'Ivoire	Bouake	7.68333	-5.03333	26.2	1139	Artificial surfaces and associated areas	364
cruentata	Cote d'Ivoire	Ivory Coast	7.83333	-5.5	27.2	1079	Mosaic: Cropland / Tree Cover / Other natural vegetation	211
cruentata	Cote d'Ivoire	Kossou	6.95	-4.96667	25.5	1106	Mosaic: Cropland / Tree Cover / Other natural vegetation	358
cruentata	DR Congo	Aba	3.86667	30.2333	24.3	1523	Mosaic: Tree Cover / Other natural vegetation	900
cruentata	DR Congo	Adranga	2.9	30.4	23.2	1443	Mosaic: Tree Cover / Other natural vegetation	1087
cruentata	DR Congo	Albertville	-5.95	29.2	23.7	1087	Tree Cover, broadleaved, evergreen	766
cruentata	DR Congo	Albertville	-5.95	29.2	23.7	1087	Tree Cover, broadleaved, evergreen	766
cruentata	DR Congo	Albertville	-5.95	29.2	23.7	1087	Tree Cover, broadleaved, evergreen	766
cruentata	DR Congo	Aravara-Aru	2.86667	30.8667	22.2	1438	Tree Cover, broadleaved, deciduous, open	1343
cruentata	DR Congo	Bakwanga	-6.13333	23.6	25.3	1520	Tree Cover, broadleaved, evergreen	633
cruentata	DR Congo	Bamania	0.01667	18.3167	25.5	1692	Tree Cover, regularly flooded, fresh water	320
cruentata	DR Congo	Bamania	0.01667	18.3167	25.5	1692	Tree Cover, regularly flooded, fresh water	320
cruentata	DR Congo	Bamania	0.01667	18.3167	25.5	1692	Tree Cover, regularly flooded, fresh water	320
cruentata	DR Congo	Bamania	0.01667	18.3167	25.5	1692	Tree Cover, regularly flooded, fresh water	320
cruentata	DR Congo	Bamania	0.01667	18.3167	25.5	1692	Tree Cover, regularly flooded, fresh water	320
cruentata	DR Congo	Bamania	0.01667	18.3167	25.5	1692	Tree Cover, regularly flooded, fresh water	320
cruentata	DR Congo	Banana	-6	12.4	25.7	809	Herbaceous Cover, closed-open	5
cruentata	DR Congo	Banana	-6	12.4	25.7	809	Herbaceous Cover, closed-open	5
cruentata	DR Congo	Banana	-6	12.4	25.7	809	Herbaceous Cover, closed-open	5
cruentata	DR Congo	Banania	1.53333	25.3167	25	1784	Tree Cover, broadleaved, evergreen	446
cruentata	DR Congo	Bas-Congo	-5.25	14.3167	25.1	1177	Tree Cover, broadleaved, evergreen	289
cruentata	DR Congo	Baudouinville	-7.03333	29.7833	25	868	Water Bodies	768
cruentata	DR Congo	Beni1	0.48333	29.4667	22.8	1598	Cultivated and managed areas	1187
cruentata	DR Congo	Beni1	0.48333	29.4667	22.8	1598	Cultivated and managed areas	1187
cruentata	DR Congo	Bibanga	-6.25	23.9333	24.6	1479	Tree Cover, broadleaved, deciduous, open	760
cruentata	DR Congo	Boende	-0.21667	20.8667	25.4	2076	Tree Cover, regularly flooded, fresh water	348
cruentata	DR Congo	Boende	-0.21667	20.8667	25.4	2076	Tree Cover, regularly flooded, fresh water	348
cruentata	DR Congo	Boende	-0.21667	20.8667	25.4	2076	Tree Cover, regularly flooded, fresh water	348
cruentata	DR Congo	Bokoro	-2.83333	18.3833	25.5	1667	Tree Cover, broadleaved, evergreen	312
cruentata	DR Congo	Bokote	-0.1	20.1333	26.2	2048	Tree Cover, broadleaved, evergreen	380
cruentata	DR Congo	Bokoto	-0.36667	20.3167	26.5	2049	Tree Cover, regularly flooded, fresh water	324
cruentata	DR Congo	Bokuma	-0.1	18.6833	25.3	1831	Tree Cover, broadleaved, evergreen	310
cruentata	DR Congo	Bokuma	-0.1	18.6833	25.3	1831	Tree Cover, broadleaved, evergreen	310
cruentata	DR Congo	Bokuma	-0.1	18.6833	25.3	1831	Tree Cover, broadleaved, evergreen	310
cruentata	DR Congo	Bokuma	-0.1	18.6833	25.3	1831	Tree Cover, broadleaved, evergreen	310
cruentata	DR Congo	Boma	-5.85	13.05	27.7	866	Shrub Cover, closed-open, deciduous	10
cruentata	DR Congo	Boma	-5.85	13.05	27.7	866	Shrub Cover, closed-open, deciduous	10
cruentata	DR Congo	Bukama	-9.2	25.85	24.8	1008	Shrub Cover, closed-open, deciduous	589
cruentata	DR Congo	Bunia	1.56667	30.25	21.4	1221	Herbaceous Cover, closed-open	1251
cruentata	DR Congo	Bunia	1.56667	30.25	21.4	1221	Herbaceous Cover, closed-open	1251
cruentata	DR Congo	Bunia	1.56667	30.25	21.4	1221	Herbaceous Cover, closed-open	1251
cruentata	DR Congo	Bunia	1.56667	30.25	21.4	1221	Herbaceous Cover, closed-open	1251
cruentata	DR Congo	Bunia	1.56667	30.25	21.4	1221	Herbaceous Cover, closed-open	1251
cruentata	DR Congo	Bunia	1.56667	30.25	21.4	1221	Herbaceous Cover, closed-open	1251
cruentata	DR Congo	Bunia	1.56667	30.25	21.4	1221	Herbaceous Cover, closed-open	1251
cruentata	DR Congo	Bunia	1.56667	30.25	21.4	1221	Herbaceous Cover, closed-open	1251
cruentata	DR Congo	Congo da Lemba	-5.2	13.7	23.6	1201	Shrub Cover, closed-open, deciduous	450
cruentata	DR Congo	Coquilhatville	0.05	18.25	25.4	1677	Water Bodies	321
cruentata	DR Congo	Costermansville	-2.48333	28.85	19.8	1389	Water Bodies	1453
cruentata	DR Congo	Dilolo	-10.6833	22.35	23	1329	Cultivated and managed areas	1031
cruentata	DR Congo	Dilolo	-10.6833	22.35	23	1329	Cultivated and managed areas	1031
cruentata	DR Congo	Dimbelenge	-5.55	23.1167	24.8	1635	Shrub Cover, closed-open, deciduous	644
cruentata	DR Congo	Dimbelenge	-5.55	23.1167	24.8	1635	Shrub Cover, closed-open, deciduous	644
cruentata	DR Congo	Dimbelenge	-5.55	23.1167	24.8	1635	Shrub Cover, closed-open, deciduous	644
cruentata	DR Congo	Dimbelenge	-5.55	23.1167	24.8	1635	Shrub Cover, closed-open, deciduous	644
cruentata	DR Congo	Djalasinda	2.58333	30.55	21.5	1421	Mosaic: Tree Cover / Other natural vegetation	1369
cruentata	DR Congo	Djeka	-3.3	23.95	24.6	1721	Mosaic: Cropland / Tree Cover / Other natural vegetation	589
cruentata	DR Congo	Eala	0.05	18.3167	25.5	1687	Tree Cover, regularly flooded, fresh water	317
cruentata	DR Congo	Eala	0.05	18.3167	25.5	1687	Tree Cover, regularly flooded, fresh water	317
cruentata	DR Congo	Eala	0.05	18.3167	25.5	1687	Tree Cover, regularly flooded, fresh water	317
cruentata	DR Congo	Elisabethville	-11.65	27.4667	20.3	1239	Artificial surfaces and associated areas	1223
cruentata	DR Congo	Elisabethville	-11.65	27.4667	20.3	1239	Artificial surfaces and associated areas	1223
cruentata	DR Congo	Elisabethville	-11.65	27.4667	20.3	1239	Artificial surfaces and associated areas	1223
cruentata	DR Congo	Epulu	1.38333	28.6	24.3	1733	Mosaic: Cropland / Tree Cover / Other natural vegetation	789
cruentata	DR Congo	Epulu	1.38333	28.6	24.3	1733	Mosaic: Cropland / Tree Cover / Other natural vegetation	789
cruentata	DR Congo	Etata	-0.66667	19.3667	25.5	2016	Tree Cover, broadleaved, evergreen	349
cruentata	DR Congo	Faradje	3.735	29.71	24.7	1546	Mosaic: Tree Cover / Other natural vegetation	766
cruentata	DR Congo	Flandria	-0.33333	19.1	25.4	1958	Tree Cover, regularly flooded, fresh water	311
cruentata	DR Congo	Flandria	-0.33333	19.1	25.4	1958	Tree Cover, regularly flooded, fresh water	311
cruentata	DR Congo	Flandria	-0.33333	19.1	25.4	1958	Tree Cover, regularly flooded, fresh water	311
cruentata	DR Congo	Flandria	-0.33333	19.1	25.4	1958	Tree Cover, regularly flooded, fresh water	311
cruentata	DR Congo	Flandria	-0.33333	19.1	25.4	1958	Tree Cover, regularly flooded, fresh water	311
cruentata	DR Congo	Ganda-Sundi	-4.86667	12.8667	24.8	1257	Tree Cover, broadleaved, evergreen	199
cruentata	DR Congo	Gangala na Bodio	3.68333	29.1333	24.8	1590	Mosaic: Tree Cover / Other natural vegetation	729
cruentata	DR Congo	Geti	1.2	30.1833	19.9	1412	Mosaic: Tree Cover / Other natural vegetation	1474
cruentata	DR Congo	Geti	1.2	30.1833	19.9	1412	Mosaic: Tree Cover / Other natural vegetation	1474
cruentata	DR Congo	Ibanda	-2.21667	28.9167	17.8	1454	Water Bodies	1470
cruentata	DR Congo	Ibanda	-2.21667	28.9167	17.8	1454	Water Bodies	1470
cruentata	DR Congo	Inkisi	-5.13333	15.0667	23.9	1370	Tree Cover, broadleaved, evergreen	501
cruentata	DR Congo	Irangi	-1.88333	28.45	21.3	1539	Tree Cover, broadleaved, evergreen	1002
cruentata	DR Congo	Ituri, Aru	2.86667	30.8667	22.2	1438	Tree Cover, broadleaved, deciduous, open	1343
cruentata	DR Congo	Ituri, Aru	2.86667	30.8667	22.2	1438	Tree Cover, broadleaved, deciduous, open	1343
cruentata	DR Congo	Ituri, Aru	2.86667	30.8667	22.2	1438	Tree Cover, broadleaved, deciduous, open	1343
cruentata	DR Congo	Kabalo	-6.05	26.9167	25.1	1065	Tree Cover, broadleaved, deciduous, open	549
cruentata	DR Congo	Kabinda	-6.13333	24.4833	24	1411	Tree Cover, broadleaved, evergreen	832
cruentata	DR Congo	Kabwe	-8.78333	26.8667	20.5	1170	Tree Cover, broadleaved, deciduous, closed	1480
cruentata	DR Congo	Kabwe	-8.78333	26.8667	20.5	1170	Tree Cover, broadleaved, deciduous, closed	1480
cruentata	DR Congo	Kakanda	-10.75	26.4167	20.3	1133	Shrub Cover, closed-open, deciduous	1292
cruentata	DR Congo	Kalima	-2.56667	26.6167	24.4	2079	Mosaic: Cropland / Tree Cover / Other natural vegetation	559
cruentata	DR Congo	Kalima	-2.56667	26.6167	24.4	2079	Mosaic: Cropland / Tree Cover / Other natural vegetation	559
cruentata	DR Congo	Kalina	-4.3	15.2667	25.7	1357	Artificial surfaces and associated areas	267
cruentata	DR Congo	Kalina	-4.3	15.2667	25.7	1357	Artificial surfaces and associated areas	267
cruentata	DR Congo	Kalina	-4.3	15.2667	25.7	1357	Artificial surfaces and associated areas	267
cruentata	DR Congo	Kangu	-5.25	12.95	25.1	1193	Tree Cover, broadleaved, evergreen	181
cruentata	DR Congo	Kapanga	-8.35	22.5833	23.5	1454	Tree Cover, broadleaved, deciduous, open	883
cruentata	DR Congo	Kapanga	-8.35	22.5833	23.5	1454	Tree Cover, broadleaved, deciduous, open	883
cruentata	DR Congo	Kapanga	-8.35	22.5833	23.5	1454	Tree Cover, broadleaved, deciduous, open	883
cruentata	DR Congo	Kapolowe	-11.0333	26.9667	20.9	1157	Shrub Cover, closed-open, deciduous	1148
cruentata	DR Congo	Kapolowe	-11.0333	26.9667	20.9	1157	Shrub Cover, closed-open, deciduous	1148
cruentata	DR Congo	Kapona	-7.18333	29.15	19.3	1093	Shrub Cover, closed-open, deciduous	1742
cruentata	DR Congo	Kapona	-7.18333	29.15	19.3	1093	Shrub Cover, closed-open, deciduous	1742
cruentata	DR Congo	Kashusha	-2.5	28.8333	18.6	1530	Tree Cover, broadleaved, evergreen	1743
cruentata	DR Congo	Kasongo	-4.45	26.6667	24.7	1456	Tree Cover, broadleaved, deciduous, open	660
cruentata	DR Congo	Kasongo Pongo	-4.45	26.6667	24.7	1456	Tree Cover, broadleaved, deciduous, open	660
cruentata	DR Congo	Katako-Kombe	-2.96667	25.8833	25.3	1650	Tree Cover, broadleaved, evergreen	496
cruentata	DR Congo	Katompu	-6.13333	26.3333	23.8	1140	Tree Cover, broadleaved, deciduous, open	806
cruentata	DR Congo	Kilembe	-5.7	19.9167	24.3	1597	Shrub Cover, closed-open, deciduous	616
cruentata	DR Congo	Kilembe	-5.7	19.9167	24.3	1597	Shrub Cover, closed-open, deciduous	616
cruentata	DR Congo	Kilembe	-5.7	19.9167	24.3	1597	Shrub Cover, closed-open, deciduous	616
cruentata	DR Congo	Kilo	1.83333	30.15	21.8	1295	Tree Cover, broadleaved, evergreen	1200
cruentata	DR Congo	Kilo	1.83333	30.15	21.8	1295	Tree Cover, broadleaved, evergreen	1200
cruentata	DR Congo	Kilomines	1.8	30.2333	20.9	1311	Mosaic: Tree Cover / Other natural vegetation	1350
cruentata	DR Congo	Kilomines	1.8	30.2333	20.9	1311	Mosaic: Tree Cover / Other natural vegetation	1350
cruentata	DR Congo	Kilwa	-9.3	28.4167	23.2	1009	Water Bodies	922
cruentata	DR Congo	Kimwenza	-4.4	18.3333	24.9	1500	Tree Cover, broadleaved, deciduous, open	392
cruentata	DR Congo	Kinawa	0.66667	29.8333	24.1	1241	Tree Cover, broadleaved, evergreen	784
cruentata	DR Congo	Kiniati-Yasa	-4.46667	18.05	24	1581	Tree Cover, broadleaved, deciduous, closed	511
cruentata	DR Congo	Kinshasa	-4.3	15.3	25.5	1369	Artificial surfaces and associated areas	282
cruentata	DR Congo	Kisantu	-5.13333	15.1	23.7	1403	Tree Cover, broadleaved, evergreen	552
cruentata	DR Congo	Kisantu	-5.13333	15.1	23.7	1403	Tree Cover, broadleaved, evergreen	552
cruentata	DR Congo	Kisantu	-5.13333	15.1	23.7	1403	Tree Cover, broadleaved, evergreen	552
cruentata	DR Congo	Kisantu	-5.13333	15.1	23.7	1403	Tree Cover, broadleaved, evergreen	552
cruentata	DR Congo	Kisantu	-5.13333	15.1	23.7	1403	Tree Cover, broadleaved, evergreen	552
cruentata	DR Congo	Kisenge	-10.7	23.1667	22.2	1376	Tree Cover, broadleaved, deciduous, open	1056
cruentata	DR Congo	Kisenge	-10.7	23.1667	22.2	1376	Tree Cover, broadleaved, deciduous, open	1056
cruentata	DR Congo	Kisenge	-10.7	23.1667	22.2	1376	Tree Cover, broadleaved, deciduous, open	1056
cruentata	DR Congo	Kiwu	-3.08333	28.1167	21.7	1662	Tree Cover, broadleaved, evergreen	1232
cruentata	DR Congo	Kiwu	-3.08333	28.1167	21.7	1662	Tree Cover, broadleaved, evergreen	1232
cruentata	DR Congo	Komi	-3.38333	23.7667	25	1745	Tree Cover, broadleaved, evergreen	505
cruentata	DR Congo	Lemfu	-5.3	15.2167	23.4	1489	Tree Cover, broadleaved, evergreen	612
cruentata	DR Congo	Lemfu	-5.3	15.2167	23.4	1489	Tree Cover, broadleaved, evergreen	612
cruentata	DR Congo	Lemfu	-5.3	15.2167	23.4	1489	Tree Cover, broadleaved, evergreen	612
cruentata	DR Congo	Leopoldville	-4.31667	15.3	25.5	1363	Artificial surfaces and associated areas	277
cruentata	DR Congo	Leopoldville	-4.31667	15.3	25.5	1363	Artificial surfaces and associated areas	277
cruentata	DR Congo	Leopoldville	-4.31667	15.3	25.5	1363	Artificial surfaces and associated areas	277
cruentata	DR Congo	Leopoldville	-4.31667	15.3	25.5	1363	Artificial surfaces and associated areas	277
cruentata	DR Congo	Leopoldville	-4.31667	15.3	25.5	1363	Artificial surfaces and associated areas	277
cruentata	DR Congo	Leopoldville	-4.31667	15.3	25.5	1363	Artificial surfaces and associated areas	277
cruentata	DR Congo	Leopoldville	-4.31667	15.3	25.5	1363	Artificial surfaces and associated areas	277
cruentata	DR Congo	Leopoldville	-4.31667	15.3	25.5	1363	Artificial surfaces and associated areas	277
cruentata	DR Congo	Leopoldville	-4.31667	15.3	25.5	1363	Artificial surfaces and associated areas	277
cruentata	DR Congo	Leopoldville	-4.31667	15.3	25.5	1363	Artificial surfaces and associated areas	277
cruentata	DR Congo	Leopoldville	-4.31667	15.3	25.5	1363	Artificial surfaces and associated areas	277
cruentata	DR Congo	Leopoldville	-4.31667	15.3	25.5	1363	Artificial surfaces and associated areas	277
cruentata	DR Congo	Leopoldville	-4.31667	15.3	25.5	1363	Artificial surfaces and associated areas	277
cruentata	DR Congo	Lovanium	-4.33333	15.3333	25.5	1369	Artificial surfaces and associated areas	278
cruentata	DR Congo	Lubondai	-6.56667	22.65	23.3	1657	Tree Cover, broadleaved, deciduous, closed	838
cruentata	DR Congo	Lubondai	-6.56667	22.65	23.3	1657	Tree Cover, broadleaved, deciduous, closed	838
cruentata	DR Congo	Lubondai	-6.56667	22.65	23.3	1657	Tree Cover, broadleaved, deciduous, closed	838
cruentata	DR Congo	Lubondai	-6.56667	22.65	23.3	1657	Tree Cover, broadleaved, deciduous, closed	838
cruentata	DR Congo	Lubondaie	-6.48333	22.85	23.4	1633	Shrub Cover, closed-open, deciduous	841
cruentata	DR Congo	Lubondaie	-6.48333	22.85	23.4	1633	Shrub Cover, closed-open, deciduous	841
cruentata	DR Congo	Lubongola	-1.68333	28.8	18.2	1653	Tree Cover, broadleaved, evergreen	1569
cruentata	DR Congo	Lubongola	-1.68333	28.8	18.2	1653	Tree Cover, broadleaved, evergreen	1569
cruentata	DR Congo	Lubongola	-1.68333	28.8	18.2	1653	Tree Cover, broadleaved, evergreen	1569
cruentata	DR Congo	Lubongola1	-1.68333	28.8	18.2	1653	Tree Cover, broadleaved, evergreen	1569
cruentata	DR Congo	Lubongola1	-1.68333	28.8	18.2	1653	Tree Cover, broadleaved, evergreen	1569
cruentata	DR Congo	Lubongola1	-1.68333	28.8	18.2	1653	Tree Cover, broadleaved, evergreen	1569
cruentata	DR Congo	Lubumbashi	-11.6667	27.4667	20.2	1241	Herbaceous Cover, closed-open	1213
cruentata	DR Congo	Lubunduye	-5.98333	29.1833	22.9	1122	Shrub Cover, closed-open, deciduous	894
cruentata	DR Congo	Luisa	-7.2	22.4167	23.2	1584	Tree Cover, broadleaved, deciduous, closed	874
cruentata	DR Congo	Luisa	-7.2	22.4167	23.2	1584	Tree Cover, broadleaved, deciduous, closed	874
cruentata	DR Congo	Lukonzolwa	-8.78333	28.6333	22.8	1102	Tree Cover, broadleaved, deciduous, closed	1051
cruentata	DR Congo	Lukonzolwa	-8.78333	28.6333	22.8	1102	Tree Cover, broadleaved, deciduous, closed	1051
cruentata	DR Congo	Lukonzolwa	-8.78333	28.6333	22.8	1102	Tree Cover, broadleaved, deciduous, closed	1051
cruentata	DR Congo	Lukula	-3.41667	29.1333	25.8	1020	Tree Cover, broadleaved, evergreen	859
cruentata	DR Congo	Lulaba	-5.93333	25.5333	24.2	1234	Shrub Cover, closed-open, deciduous	759
cruentata	DR Congo	Lulaba	-5.93333	25.5333	24.2	1234	Shrub Cover, closed-open, deciduous	759
cruentata	DR Congo	Lulaba	-5.93333	25.5333	24.2	1234	Shrub Cover, closed-open, deciduous	759
cruentata	DR Congo	Luluabourg	-5.88333	22.4	24.7	1648	Tree Cover, broadleaved, evergreen	624
cruentata	DR Congo	Luluabourg	-5.88333	22.4	24.7	1648	Tree Cover, broadleaved, evergreen	624
cruentata	DR Congo	Luluabourg	-5.88333	22.4	24.7	1648	Tree Cover, broadleaved, evergreen	624
cruentata	DR Congo	Luluabourg	-5.88333	22.4	24.7	1648	Tree Cover, broadleaved, evergreen	624
cruentata	DR Congo	Luluabourg	-5.88333	22.4	24.7	1648	Tree Cover, broadleaved, evergreen	624
cruentata	DR Congo	Luluabourg	-5.88333	22.4	24.7	1648	Tree Cover, broadleaved, evergreen	624
cruentata	DR Congo	Luluabourg1	-5.9	22.4167	24.7	1657	Tree Cover, broadleaved, evergreen	629
cruentata	DR Congo	Luluabourg1	-5.9	22.4167	24.7	1657	Tree Cover, broadleaved, evergreen	629
cruentata	DR Congo	Luluabourg1	-5.9	22.4167	24.7	1657	Tree Cover, broadleaved, evergreen	629
cruentata	DR Congo	Lumani	-4.45	26.6667	24.7	1456	Tree Cover, broadleaved, deciduous, open	660
cruentata	DR Congo	Lwiro	-2.25	28.8	18.1	1619	Tree Cover, broadleaved, deciduous, closed	1782
cruentata	DR Congo	Mahagi Port	2.15	31.2333	24.1	996	Tree Cover, broadleaved, deciduous, open	843
cruentata	DR Congo	Mahagi-Port	2.15	31.2333	24.1	996	Tree Cover, broadleaved, deciduous, open	843
cruentata	DR Congo	Mashele	-2.1	28.9167	16.8	1645	Tree Cover, broadleaved, evergreen	1499
cruentata	DR Congo	Mbandaka	0.05	18.25	25.4	1677	Water Bodies	321
cruentata	DR Congo	Mbandaka	0.05	18.25	25.4	1677	Water Bodies	321
cruentata	DR Congo	Mbandaka	0.05	18.25	25.4	1677	Water Bodies	321
cruentata	DR Congo	Mbao	-0.63333	29.5	23.7	979	Water Bodies	909
cruentata	DR Congo	Mino	-3	29.0833	23.8	1089	Shrub Cover, closed-open, deciduous	1013
cruentata	DR Congo	Mitwaba	-8.61667	27.3333	19.9	1228	Tree Cover, broadleaved, deciduous, open	1610
cruentata	DR Congo	Moduda	-4.91667	13.1	24.5	1258	Tree Cover, broadleaved, evergreen	278
cruentata	DR Congo	Mongbwalu	1.95	30.0167	21.1	1425	Mosaic: Tree Cover / Other natural vegetation	1335
cruentata	DR Congo	Mongbwalu	1.95	30.0167	21.1	1425	Mosaic: Tree Cover / Other natural vegetation	1335
cruentata	DR Congo	Mongbwalu	1.95	30.0167	21.1	1425	Mosaic: Tree Cover / Other natural vegetation	1335
cruentata	DR Congo	Mongbwalu	1.95	30.0167	21.1	1425	Mosaic: Tree Cover / Other natural vegetation	1335
cruentata	DR Congo	Mongbwalu	1.95	30.0167	21.1	1425	Mosaic: Tree Cover / Other natural vegetation	1335
cruentata	DR Congo	Mpala	-6.75	29.5167	23.4	939	Tree Cover, broadleaved, deciduous, open	918
cruentata	DR Congo	Mukamba	-5.75	23.0667	25	1620	Herbaceous Cover, closed-open	620
cruentata	DR Congo	Mundu	1.95	30.0167	21.1	1425	Mosaic: Tree Cover / Other natural vegetation	1335
cruentata	DR Congo	Mundu	1.95	30.0167	21.1	1425	Mosaic: Tree Cover / Other natural vegetation	1335
cruentata	DR Congo	Mundu	1.95	30.0167	21.1	1425	Mosaic: Tree Cover / Other natural vegetation	1335
cruentata	DR Congo	Mutuanga	0.33333	29.8333	13.4	1529	Water Bodies	2615
cruentata	DR Congo	Mutuanga	0.33333	29.8333	13.4	1529	Water Bodies	2615
cruentata	DR Congo	Mwema	-8.2	27.4667	22.2	1101	Tree Cover, broadleaved, deciduous, closed	1161
cruentata	DR Congo	Nioka	2.16667	30.6667	18.8	1398	Herbaceous Cover, closed-open	1714
cruentata	DR Congo	Nioka	2.16667	30.6667	18.8	1398	Herbaceous Cover, closed-open	1714
cruentata	DR Congo	Nyonga	-8.58333	26.3	25	961	Water Bodies	568
cruentata	DR Congo	Panzi	-2.53333	28.85	18.7	1514	Tree Cover, broadleaved, evergreen	1726
cruentata	DR Congo	Sampwe	-9.33333	27.4333	23	875	Shrub Cover, closed-open, deciduous	937
cruentata	DR Congo	Sandoa	-9.68333	22.8833	23.5	1286	Tree Cover, broadleaved, deciduous, open	905
cruentata	DR Congo	Sandoa	-9.68333	22.8833	23.5	1286	Tree Cover, broadleaved, deciduous, open	905
cruentata	DR Congo	Sandoa	-9.68333	22.8833	23.5	1286	Tree Cover, broadleaved, deciduous, open	905
cruentata	DR Congo	Sandoa	-9.68333	22.8833	23.5	1286	Tree Cover, broadleaved, deciduous, open	905
cruentata	DR Congo	Sandoa	-9.68333	22.8833	23.5	1286	Tree Cover, broadleaved, deciduous, open	905
cruentata	DR Congo	Sankuru	-4.28333	20.4167	25.5	1647	Tree Cover, broadleaved, evergreen	349
cruentata	DR Congo	Sankuru	-4.28333	20.4167	25.5	1647	Tree Cover, broadleaved, evergreen	349
cruentata	DR Congo	Tembwe	-6.5	29.4333	23.9	977	Water Bodies	783
cruentata	DR Congo	Tembwe	-6.5	29.4333	23.9	977	Water Bodies	783
cruentata	DR Congo	Tshikapa	-6.4	20.8	25.5	1477	Shrub Cover, closed-open, deciduous	438
cruentata	DR Congo	Tshikapa	-6.4	20.8	25.5	1477	Shrub Cover, closed-open, deciduous	438
cruentata	DR Congo	Uvira	-3.41667	29.1333	25.8	1020	Tree Cover, broadleaved, evergreen	859
cruentata	DR Congo	Walungu	-2.63333	28.6667	18.2	1656	Tree Cover, broadleaved, evergreen	1824
cruentata	DR Congo	Walungu	-2.63333	28.6667	18.2	1656	Tree Cover, broadleaved, evergreen	1824
cruentata	DR Congo	Walungu	-2.63333	28.6667	18.2	1656	Tree Cover, broadleaved, evergreen	1824
cruentata	DR Congo	Walungu	-2.63333	28.6667	18.2	1656	Tree Cover, broadleaved, evergreen	1824
cruentata	DR Congo	Walungu	-2.63333	28.6667	18.2	1656	Tree Cover, broadleaved, evergreen	1824
cruentata	Equatorial Guinea	LOC000252	3.46667	8.68333	19.7	2583	Tree Cover, broadleaved, evergreen	863
cruentata	Equatorial Guinea	Luba	3.45	8.53333	23.7	2390	Mosaic: Cropland / Tree Cover / Other natural vegetation	255
cruentata	Equatorial Guinea	Micomeseng	2.13333	10.6167	23.1	2080	Mosaic: Cropland / Tree Cover / Other natural vegetation	538
cruentata	Equatorial Guinea	Moca	3.36667	8.66583	16.1	2615	Tree Cover, broadleaved, evergreen	1521
cruentata	Equatorial Guinea	Moca	3.36667	8.66583	16.1	2615	Tree Cover, broadleaved, evergreen	1521
cruentata	Equatorial Guinea	Moca	3.36667	8.66583	16.1	2615	Tree Cover, broadleaved, evergreen	1521
cruentata	Equatorial Guinea	Moca	3.36667	8.66583	16.1	2615	Tree Cover, broadleaved, evergreen	1521
cruentata	Equatorial Guinea	Moca1	3.36	8.66361	16.7	2608	Tree Cover, broadleaved, evergreen	1406
cruentata	Gabon	Makokou	0.56667	12.8667	24	1649	Mosaic: Cropland / Tree Cover / Other natural vegetation	485
cruentata	Gabon	Makokou	0.56667	12.8667	24	1649	Mosaic: Cropland / Tree Cover / Other natural vegetation	485
cruentata	Ghana	Accra	5.55	-0.2	26.8	800	Artificial surfaces and associated areas	20
cruentata	Ghana	Accra	5.55	-0.2	26.8	800	Artificial surfaces and associated areas	20
cruentata	Guinea	Conakry	9.55	-13.65	26.9	3788	Artificial surfaces and associated areas	61
cruentata	Guinea	Kindia	10.05	-12.85	25.7	2202	Shrub Cover, closed-open, deciduous	409
cruentata	Kenya	Mombas	-4.05	39.6667	26.7	1188	Water Bodies	23
cruentata	Kenya	Tsavo NP	-3	38.6667	25	923	Herbaceous Cover, closed-open	515
cruentata	Liberia	Clay Ashland	6.43333	-10.7167	25.8	4160	Mosaic: Cropland / Tree Cover / Other natural vegetation	13
cruentata	Liberia	Clay Ashland	6.43333	-10.7167	25.8	4160	Mosaic: Cropland / Tree Cover / Other natural vegetation	13
cruentata	Liberia	Clay Ashland	6.43333	-10.7167	25.8	4160	Mosaic: Cropland / Tree Cover / Other natural vegetation	13
cruentata	Liberia	Clay Ashland	6.43333	-10.7167	25.8	4160	Mosaic: Cropland / Tree Cover / Other natural vegetation	13
cruentata	Liberia	Harbel	6.25	-10.3167	25.9	3245	Mosaic: Cropland / Tree Cover / Other natural vegetation	26
cruentata	Liberia	Mt. Coffee	6.48333	-10.6333	25.7	3823	Mosaic: Cropland / Tree Cover / Other natural vegetation	52
cruentata	Liberia	Muhlenburg Mission	4.46667	-7.58333	25.2	2482	Mosaic: Cropland / Tree Cover / Other natural vegetation	17
cruentata	Liberia	NY settlement	6	-10	26	3166	Mosaic: Cropland / Tree Cover / Other natural vegetation	13
cruentata	Liberia	NY settlement	6	-10	26	3166	Mosaic: Cropland / Tree Cover / Other natural vegetation	13
cruentata	Liberia	NY settlement	6	-10	26	3166	Mosaic: Cropland / Tree Cover / Other natural vegetation	13
cruentata	Liberia	NY settlement	6	-10	26	3166	Mosaic: Cropland / Tree Cover / Other natural vegetation	13
cruentata	Liberia	NY settlement	6	-10	26	3166	Mosaic: Cropland / Tree Cover / Other natural vegetation	13
cruentata	Malawi	Blantyre1	-15.7833	34.9833	21.1	1055	Tree Cover, broadleaved, deciduous, open	972
cruentata	Malawi	Chintheche	-11.8333	33.2167	20.9	900	Shrub Cover, closed-open, deciduous	1134
cruentata	Malawi	Dowa	-19.65	33.9333	24.1	960	Tree Cover, broadleaved, deciduous, open	136
cruentata	Malawi	Likhubula	-15.9349	35.5	21.6	1784	Shrub Cover, closed-open, deciduous	756
cruentata	Malawi	Likhubula	-15.9349	35.5	21.6	1784	Shrub Cover, closed-open, deciduous	756
cruentata	Malawi	Mt. Mulanje	-16	35.5	21.8	1855	Tree Cover, broadleaved, evergreen	660
cruentata	Mozambique	Inhaca	-26.0082	32.968	22.7	905	Tree Cover, broadleaved, deciduous, open	61
cruentata	Mozambique	Inhaca	-26.0082	32.9678	22.7	905	Tree Cover, broadleaved, deciduous, open	61
cruentata	Mozambique	Inhaca	-26.0082	32.968	22.7	905	Tree Cover, broadleaved, deciduous, open	61
cruentata	Mozambique	Inhacoro	-16.7167	34.25	26.2	686	Cultivated and managed areas	113
cruentata	Mozambique	Inhacoro	-16.7167	34.25	26.2	686	Cultivated and managed areas	113
cruentata	Mozambique	Manzengwenya	-25.9667	32.5833	22.6	790	Artificial surfaces and associated areas	68
cruentata	Mozambique	Maputo	-26.1792	32.7006	22.7	791	Artificial surfaces and associated areas	55
cruentata	Mozambique	Maputo	-26.1792	32.7006	22.7	791	Artificial surfaces and associated areas	55
cruentata	Mozambique	Pande	-21.348	34.784	23.3	815	Tree Cover, broadleaved, deciduous, open	63
cruentata	Nigeria	Ogbomosho	8.11667	4.23333	26.1	1219	Shrub Cover, closed-open, deciduous	338
cruentata	Nigeria	Ogbomosho	8.11667	4.23333	26.1	1219	Shrub Cover, closed-open, deciduous	338
cruentata	Rwanda	Butare	-2.6	29.7333	19.2	1147	Shrub Cover, closed-open, deciduous	1727
cruentata	Rwanda	Gabiro	-1.51667	30.4667	19.4	951	Shrub Cover, closed-open, deciduous	1646
cruentata	Rwanda	Gabiro	-1.51667	30.4667	19.4	951	Shrub Cover, closed-open, deciduous	1646
cruentata	Rwanda	Gabiro	-1.51667	30.4667	19.4	951	Shrub Cover, closed-open, deciduous	1646
cruentata	Sao Tome and Principe	Ecofac	0.28889	6.6125	17.1	2865	Tree Cover, broadleaved, evergreen	1155
cruentata	Sao Tome and Principe	Ecofac	0.28889	6.6125	17.1	2865	Tree Cover, broadleaved, evergreen	1155
cruentata	Sao Tome and Principe	Ecofac	0.28889	6.6125	17.1	2865	Tree Cover, broadleaved, evergreen	1155
cruentata	Sao Tome and Principe	Ecofac	0.28889	6.6125	17.1	2865	Tree Cover, broadleaved, evergreen	1155
cruentata	Sao Tome and Principe	Ecofac	0.28889	6.6125	17.1	2865	Tree Cover, broadleaved, evergreen	1155
cruentata	Sao Tome and Principe	Obo	0.27722	6.59139	16.1	3245	Tree Cover, broadleaved, evergreen	1329
cruentata	Senegal	Senegal	15	-16	26.6	459	Cultivated and managed areas	48
cruentata	Sierra Leone	Freetown	8.5	-13.25	26.6	3443	Cultivated and managed areas	71
cruentata	Sierra Leone	Freetown	8.5	-13.25	26.6	3443	Cultivated and managed areas	71
cruentata	Sierra Leone	Freetown	8.5	-13.25	26.6	3443	Cultivated and managed areas	71
cruentata	Sierra Leone	Freetown	8.5	-13.25	26.6	3443	Cultivated and managed areas	71
cruentata	Sierra Leone	Freetown	8.5	-13.25	26.6	3443	Cultivated and managed areas	71
cruentata	Sierra Leone	Freetown Fourah	8.5	-13.25	26.6	3443	Cultivated and managed areas	71
cruentata	Sierra Leone	Freetown Fourah	8.5	-13.25	26.6	3443	Cultivated and managed areas	71
cruentata	South Africa	Balito Bay	-29.7	31.0333	20.8	949	Shrub Cover, closed-open, deciduous	73
cruentata	South Africa	Belfast	-25.7	30	13.3	823	Tree Cover, broadleaved, deciduous, open	1850
cruentata	South Africa	Berea	-29.85	30.996	20.5	983	Artificial surfaces and associated areas	110
cruentata	South Africa	Berea	-29.85	30.996	20.5	983	Artificial surfaces and associated areas	110
cruentata	South Africa	Dendron	-23.3833	19.3167	19.6	271	Herbaceous Cover, closed-open	1275
cruentata	South Africa	Durban	-29.95	30.9833	20.8	974	Artificial surfaces and associated areas	16
cruentata	South Africa	Durban	-29.95	30.9833	20.8	974	Artificial surfaces and associated areas	16
cruentata	South Africa	Durban	-29.95	30.9833	20.8	974	Artificial surfaces and associated areas	16
cruentata	South Africa	Durban	-29.95	30.9833	20.8	974	Artificial surfaces and associated areas	16
cruentata	South Africa	Durban	-29.95	30.9833	20.8	974	Artificial surfaces and associated areas	16
cruentata	South Africa	Farm Amsterdam	-27.4667	32.1167	22.3	572	Tree Cover, broadleaved, deciduous, open	116
cruentata	South Africa	Game Valley	-29.9	30.0833	18.5	846	Tree Cover, broadleaved, deciduous, closed	559
cruentata	South Africa	Game Valley	-29.9	30.0833	18.5	846	Tree Cover, broadleaved, deciduous, closed	559
cruentata	South Africa	Game Valley	-29.9	30.0833	18.5	846	Tree Cover, broadleaved, deciduous, closed	559
cruentata	South Africa	Game Valley	-29.9	30.0833	18.5	846	Tree Cover, broadleaved, deciduous, closed	559
cruentata	South Africa	Glen Mare	-26.1167	28.2333	15.8	730	Artificial surfaces and associated areas	1678
cruentata	South Africa	Greytown	-29.0667	30.5833	15.8	862	Tree Cover, broadleaved, deciduous, closed	1123
cruentata	South Africa	Gustav	-25.1667	30.4833	15.3	884	Tree Cover, broadleaved, deciduous, open	1623
cruentata	South Africa	Hillcrest	-28.21	30.68	16.3	817	Herbaceous Cover, closed-open	1318
cruentata	South Africa	Inchanga	-29.7333	30.65	18.1	911	Tree Cover, broadleaved, deciduous, open	720
cruentata	South Africa	Inchanga	-29.7333	30.65	18.1	911	Tree Cover, broadleaved, deciduous, open	720
cruentata	South Africa	Kosi Bay	-26.5	26.8333	15.9	623	Cultivated and managed areas	1495
cruentata	South Africa	Kosi Bay	-26.5	26.8333	15.9	623	Cultivated and managed areas	1495
cruentata	South Africa	Kosi Bay	-26.5	26.8333	15.9	623	Cultivated and managed areas	1495
cruentata	South Africa	Kranskloof	-29.7833	30.8333	19.1	941	Artificial surfaces and associated areas	496
cruentata	South Africa	Kruger	-25.1211	31.9186	22.4	625	Tree Cover, broadleaved, deciduous, open	174
cruentata	South Africa	Kruger	-25.1211	31.9186	22.4	625	Tree Cover, broadleaved, deciduous, open	174
cruentata	South Africa	Lake Sibayi	-27.3333	32.75	22.3	920	Water Bodies	37
cruentata	South Africa	Lake Sibayi	-27.3333	32.75	22.3	920	Water Bodies	37
cruentata	South Africa	Lake Sibayi SW	-27.3333	32.75	22.3	920	Water Bodies	37
cruentata	South Africa	Lusikisiki	-31.0333	29.6667	17	958	Tree Cover, broadleaved, deciduous, closed	646
cruentata	South Africa	Lusikisiki	-31.0333	29.6667	17	958	Tree Cover, broadleaved, deciduous, closed	646
cruentata	South Africa	Lusikisiki	-31.0333	29.6667	17	958	Tree Cover, broadleaved, deciduous, closed	646
cruentata	South Africa	Lusikisiki	-31.0333	29.6667	17	958	Tree Cover, broadleaved, deciduous, closed	646
cruentata	South Africa	Lusikisiki	-31.0333	29.6667	17	958	Tree Cover, broadleaved, deciduous, closed	646
cruentata	South Africa	Lusikisiki	-31.0333	29.6667	17	958	Tree Cover, broadleaved, deciduous, closed	646
cruentata	South Africa	Lusikisiki	-31.0333	29.6667	17	958	Tree Cover, broadleaved, deciduous, closed	646
cruentata	South Africa	Makakatana	-28.2369	32.4106	21.4	1060	Tree Cover, broadleaved, deciduous, closed	31
cruentata	South Africa	Makakatana	-28.2369	32.4106	21.4	1060	Tree Cover, broadleaved, deciduous, closed	31
cruentata	South Africa	Makakatana	-28.2369	32.4106	21.4	1060	Tree Cover, broadleaved, deciduous, closed	31
cruentata	South Africa	Makakatana	-28.2369	32.4106	21.4	1060	Tree Cover, broadleaved, deciduous, closed	31
cruentata	South Africa	Makakatana	-28.2369	32.4106	21.4	1060	Tree Cover, broadleaved, deciduous, closed	31
cruentata	South Africa	Malelane	-25.4833	31.5167	21.8	705	Tree Cover, broadleaved, deciduous, open	300
cruentata	South Africa	Meerensee	-28.783	32.101	21.8	1145	Tree Cover, broadleaved, evergreen	29
cruentata	South Africa	Mkuzi	-27.6167	32.0333	21.8	595	Tree Cover, broadleaved, deciduous, closed	131
cruentata	South Africa	Ndumo	-26.8858	32.1914	22.6	608	Tree Cover, broadleaved, deciduous, open	64
cruentata	South Africa	Ntafufu	-31.55	29.6333	19.9	1080	Tree Cover, broadleaved, evergreen	79
cruentata	South Africa	Ntafufu	-31.55	29.6333	19.9	1080	Tree Cover, broadleaved, evergreen	79
cruentata	South Africa	Nyala	-28.75	31.75	21.6	1022	Tree Cover, broadleaved, deciduous, open	63
cruentata	South Africa	Phinda 3	-27.8644	32.2675	21.2	830	Tree Cover, broadleaved, deciduous, open	137
cruentata	South Africa	Phinda 3	-27.8644	32.2675	21.2	830	Tree Cover, broadleaved, deciduous, open	137
cruentata	South Africa	Phinda 3	-27.8644	32.2675	21.2	830	Tree Cover, broadleaved, deciduous, open	137
cruentata	South Africa	Phinda 5	-27.8722	32.3439	21.9	842	Tree Cover, broadleaved, deciduous, open	6
cruentata	South Africa	Pietermaritzburg	-29.6167	30.3667	18.3	891	Artificial surfaces and associated areas	724
cruentata	South Africa	Pietermaritzburg	-29.6167	30.3667	18.3	891	Artificial surfaces and associated areas	724
cruentata	South Africa	Port Shepstone	-30.75	30.5	19.9	1124	Tree Cover, broadleaved, deciduous, closed	46
cruentata	South Africa	Port Shepstone	-30.75	30.5	19.9	1124	Tree Cover, broadleaved, deciduous, closed	46
cruentata	South Africa	Port St. Johns	-31.6333	29.5333	19.8	1094	Tree Cover, broadleaved, evergreen	129
cruentata	South Africa	Port St. Johns	-31.6333	29.5333	19.8	1094	Tree Cover, broadleaved, evergreen	129
cruentata	South Africa	Punda Malia	-22.6833	30.0167	21.6	524	Shrub Cover, closed-open, deciduous	662
cruentata	South Africa	Queensburgh	-29.8833	30.9	20.2	966	Artificial surfaces and associated areas	210
cruentata	South Africa	Roodepoort	-26.1667	27.8333	15.7	748	Artificial surfaces and associated areas	1674
cruentata	South Africa	Sabie	-25.1667	30.8	16.1	1009	Tree Cover, broadleaved, deciduous, closed	1465
cruentata	South Africa	Sibayi	-27.3333	32.75	22.3	920	Water Bodies	37
cruentata	South Africa	Sibayi E	-27.3333	32.75	22.3	920	Water Bodies	37
cruentata	South Africa	Sodwana	-27.5333	32.6667	22.3	923	Tree Cover, broadleaved, evergreen	0
cruentata	South Africa	Sodwana	-27.5333	32.6667	22.3	923	Tree Cover, broadleaved, evergreen	0
cruentata	South Africa	Sodwana Bay	-27.5333	32.6514	22.3	921	Tree Cover, broadleaved, deciduous, closed	7
cruentata	South Africa	Sodwana Bay	-27.5333	32.6514	22.3	921	Tree Cover, broadleaved, deciduous, closed	7
cruentata	South Africa	Sodwana Bay	-27.5333	32.6514	22.3	921	Tree Cover, broadleaved, deciduous, closed	7
cruentata	South Africa	Sodwana Bay	-27.5333	32.6514	22.3	921	Tree Cover, broadleaved, deciduous, closed	7
cruentata	South Africa	Sodwana Bay	-27.5333	32.6514	22.3	921	Tree Cover, broadleaved, deciduous, closed	7
cruentata	South Africa	Sodwana Bay	-27.5333	32.6514	22.3	921	Tree Cover, broadleaved, deciduous, closed	7
cruentata	South Africa	Sodwana Bay	-27.5333	32.6514	22.3	921	Tree Cover, broadleaved, deciduous, closed	7
cruentata	South Africa	Sodwana Bay	-27.5333	32.6514	22.3	921	Tree Cover, broadleaved, deciduous, closed	7
cruentata	South Africa	Tshakhuma	-23.05	30.3	20.9	839	Tree Cover, broadleaved, evergreen	672
cruentata	South Africa	Umhlanga	-29.7167	31.0833	20.5	971	Cultivated and managed areas	121
cruentata	South Africa	Umkomaas	-31.2	30.8167	20.5	1024	Tree Cover, broadleaved, evergreen	6
cruentata	South Africa	Umkomaas	-31.2	30.8167	20.5	1024	Tree Cover, broadleaved, evergreen	6
cruentata	South Africa	Umkomaas	-31.2	30.8167	20.5	1024	Tree Cover, broadleaved, evergreen	6
cruentata	South Africa	Umtentwini	-30.75	30.5	19.9	1124	Tree Cover, broadleaved, deciduous, closed	46
cruentata	South Africa	Untentwini	-30.75	30.5	19.9	1124	Tree Cover, broadleaved, deciduous, closed	46
cruentata	Swaziland	Ezulwini	-26.3667	31.2	17.8	1193	Tree Cover, broadleaved, deciduous, closed	949
cruentata	Swaziland	Mananga	-25.9833	31.8667	19	1073	Tree Cover, broadleaved, deciduous, closed	784
cruentata	Tanzania	Dar es Salaam	-6.8	39.2833	25.9	1089	Artificial surfaces and associated areas	11
cruentata	Tanzania	Kipatimu	-8.48333	38.9333	22.8	1159	Tree Cover, broadleaved, deciduous, open	472
cruentata	Togo	Aledjo	9.25	1.2	24.4	1474	Tree Cover, broadleaved, deciduous, open	670
cruentata	Togo	Missahohe	6.93333	0.6	25.7	1521	Tree Cover, broadleaved, deciduous, open	313
cruentata	Togo	Togoville	6.23333	1.48333	26.9	884	Shrub Cover, closed-open, deciduous	0
cruentata	Uganda	Jinja	0.43028	33.2108	22.1	1317	Tree Cover, broadleaved, deciduous, open	1168
cruentata	Uganda	Mabira	0.476	29.3	21.8	1355	Tree Cover, broadleaved, evergreen	1136
cruentata	Uganda	Mbale	1.08333	34.1667	23	1178	Cultivated and managed areas	1127
cruentata	Uganda	Murchison falls	2.28333	31.6833	25.2	1147	Shrub Cover, closed-open, deciduous	680
cruentata	Zambia	Kasaba	-10.785	29.73	21.2	1451	Shrub Cover, closed-open, deciduous	1177
cruentata	Zambia	Lusaka	-15.4167	28.2833	20.3	831	Artificial surfaces and associated areas	1281
cruentata	Zambia	Lusaka	-15.4167	28.2833	20.3	831	Artificial surfaces and associated areas	1281
cruentata	Zimbabwe	Vumba	-19.0833	32.7333	15.9	1458	Tree Cover, broadleaved, deciduous, closed	1570
dodo	Mauritius	Camp	-20.4226	57.419	20.1	1871	Tree Cover, broadleaved, evergreen	623
dodo	Mauritius	Mauritius08	-20.3761	57.4239	20.1	1871	Tree Cover, broadleaved, evergreen	606
dodo	Mauritius	Mauritius08	-20.3761	57.4239	20.1	1871	Tree Cover, broadleaved, evergreen	606
dodo	Mauritius	Mauritius08	-20.3761	57.4239	20.1	1871	Tree Cover, broadleaved, evergreen	606
livida	[France]	Europa	-22.171	40.272	24.5	527	Water Bodies	7
livida	Comoros	Anjouan	-12.25	44.4167	23.2	1797	Tree Cover, broadleaved, evergreen	385
livida	Comoros	Grande Comore	-11.5833	43.3333	22.5	2268	Tree Cover, broadleaved, deciduous, closed	514
livida	Comoros	Iconi	-11.7167	43.25	25.2	2372	Tree Cover, broadleaved, evergreen	28
livida	Comoros	Malakoff	-11.5833	43.3333	22.5	2268	Tree Cover, broadleaved, deciduous, closed	514
livida	Comoros	Miringoni	-12.2833	43.65	23.5	1992	Tree Cover, broadleaved, evergreen	322
livida	Comoros	Moheli	-12.25	43.75	25	1997	Tree Cover, broadleaved, evergreen	463
livida	Comoros	Moheli	-12.25	43.75	25	1997	Tree Cover, broadleaved, evergreen	463
livida	Comoros	Nioumbadjou	-11.7667	43.3	21	2173	Tree Cover, broadleaved, evergreen	783
livida	Comoros	Tsidje	-11.7	43.2667	24.5	2387	Tree Cover, broadleaved, evergreen	137
livida	Madagascar	Ambatondradama	-19.5333	47.0167	13.8	1617	Shrub Cover, closed-open, deciduous	2047
livida	Madagascar	Ambatondrazaka	-17.1667	48.3333	20.9	1139	Herbaceous Cover, closed-open	865
livida	Madagascar	Ambohimanga	-18.4667	47.6833	18.8	1366	Herbaceous Cover, closed-open	1239
livida	Madagascar	Ambohinitombo	-15.9333	46.6	26	1511	Tree Cover, broadleaved, deciduous, closed	207
livida	Madagascar	Ambohitantely	-18.1975	47.285	17.2	1398	Shrub Cover, closed-open, deciduous	1615
livida	Madagascar	Ambohitantely	-18.1975	47.285	17.2	1398	Shrub Cover, closed-open, deciduous	1615
livida	Madagascar	Analamajotia	-16.2667	44.7	26.5	1218	Tree Cover, broadleaved, deciduous, closed	8
livida	Madagascar	Antananarivo	-18.9167	47.5167	18.6	1340	Shrub Cover, closed-open, deciduous	1251
livida	Madagascar	Antananarivo	-18.9167	47.5167	18.6	1340	Shrub Cover, closed-open, deciduous	1251
livida	Madagascar	Antaratasy	-17.7719	49.4827	24	3024	Tree Cover, broadleaved, evergreen	6
livida	Madagascar	Antaratasy	-17.7719	49.4827	24	3024	Tree Cover, broadleaved, evergreen	6
livida	Madagascar	Besarikata	-17.45	48.0833	20.6	1164	Herbaceous Cover, closed-open	995
livida	Madagascar	Didy	-18.0667	48.5333	19.5	1304	Tree Cover, broadleaved, evergreen	1031
livida	Madagascar	Diego Suarez	-12.283	49.289	26.5	1156	Tree Cover, broadleaved, evergreen	39
livida	Madagascar	Diego Suarez	-12.283	49.289	26.5	1156	Tree Cover, broadleaved, evergreen	39
livida	Madagascar	Eminiminy	-24.6833	46.8	22.1	1174	Tree Cover, broadleaved, evergreen	330
livida	Madagascar	Fanovano	-18.8667	48.55	21	2577	Mosaic: Cropland / Tree Cover / Other natural vegetation	672
livida	Madagascar	Foulpointe	-17.6667	49.5167	23.9	3000	Tree Cover, broadleaved, evergreen	11
livida	Madagascar	Foulpointe	-17.6667	49.5167	23.9	3000	Tree Cover, broadleaved, evergreen	11
livida	Madagascar	Foulpointe	-17.6667	49.5167	23.9	3000	Tree Cover, broadleaved, evergreen	11
livida	Madagascar	Foulpointe	-17.6667	49.5167	23.9	3000	Tree Cover, broadleaved, evergreen	11
livida	Madagascar	Foulpointe	-17.6667	49.5167	23.9	3000	Tree Cover, broadleaved, evergreen	11
livida	Madagascar	Foulpointe	-17.6667	49.5167	23.9	3000	Tree Cover, broadleaved, evergreen	11
livida	Madagascar	Foulpointe	-17.6667	49.5167	23.9	3000	Tree Cover, broadleaved, evergreen	11
livida	Madagascar	Foulpointe	-17.6667	49.5167	23.9	3000	Tree Cover, broadleaved, evergreen	11
livida	Madagascar	Foulpointe	-17.6667	49.5167	23.9	3000	Tree Cover, broadleaved, evergreen	11
livida	Madagascar	Foulpointe	-17.6667	49.5167	23.9	3000	Tree Cover, broadleaved, evergreen	11
livida	Madagascar	Foulpointe	-17.6667	49.5167	23.9	3000	Tree Cover, broadleaved, evergreen	11
livida	Madagascar	Foulpointe	-17.6667	49.5167	23.9	3000	Tree Cover, broadleaved, evergreen	11
livida	Madagascar	Foulpointe	-17.6667	49.5167	23.9	3000	Tree Cover, broadleaved, evergreen	11
livida	Madagascar	Foulpointe	-17.6667	49.5167	23.9	3000	Tree Cover, broadleaved, evergreen	11
livida	Madagascar	Foulpointe	-17.6667	49.5167	23.9	3000	Tree Cover, broadleaved, evergreen	11
livida	Madagascar	Foulpointe	-17.6667	49.5167	23.9	3000	Tree Cover, broadleaved, evergreen	11
livida	Madagascar	Foulpointe	-17.6667	49.5167	23.9	3000	Tree Cover, broadleaved, evergreen	11
livida	Madagascar	Foulpointe	-17.6667	49.5167	23.9	3000	Tree Cover, broadleaved, evergreen	11
livida	Madagascar	Foulpointe	-17.6667	49.5167	23.9	3000	Tree Cover, broadleaved, evergreen	11
livida	Madagascar	Foulpointe	-17.6667	49.5167	23.9	3000	Tree Cover, broadleaved, evergreen	11
livida	Madagascar	Foulpointe	-17.6667	49.5167	23.9	3000	Tree Cover, broadleaved, evergreen	11
livida	Madagascar	Foulpointe	-17.6667	49.5167	23.9	3000	Tree Cover, broadleaved, evergreen	11
livida	Madagascar	Foulpointe	-17.6667	49.5167	23.9	3000	Tree Cover, broadleaved, evergreen	11
livida	Madagascar	Foulpointe	-17.6667	49.5167	23.9	3000	Tree Cover, broadleaved, evergreen	11
livida	Madagascar	Foulpointe	-17.6667	49.5167	23.9	3000	Tree Cover, broadleaved, evergreen	11
livida	Madagascar	Foulpointe	-17.6667	49.5167	23.9	3000	Tree Cover, broadleaved, evergreen	11
livida	Madagascar	Foulpointe	-17.6667	49.5167	23.9	3000	Tree Cover, broadleaved, evergreen	11
livida	Madagascar	Foulpointe	-17.6667	49.5167	23.9	3000	Tree Cover, broadleaved, evergreen	11
livida	Madagascar	Foulpointe	-17.6667	49.5167	23.9	3000	Tree Cover, broadleaved, evergreen	11
livida	Madagascar	Foulpointe	-17.6667	49.5167	23.9	3000	Tree Cover, broadleaved, evergreen	11
livida	Madagascar	Foulpointe	-17.6667	49.5167	23.9	3000	Tree Cover, broadleaved, evergreen	11
livida	Madagascar	Foulpointe	-17.6667	49.5167	23.9	3000	Tree Cover, broadleaved, evergreen	11
livida	Madagascar	Foulpointe	-17.6667	49.5167	23.9	3000	Tree Cover, broadleaved, evergreen	11
livida	Madagascar	Foulpointe	-17.6667	49.5167	23.9	3000	Tree Cover, broadleaved, evergreen	11
livida	Madagascar	Isalo	-22.6444	45.3314	22	780	Herbaceous Cover, closed-open	805
livida	Madagascar	Manakambahiny	-17.7667	48.6667	19.8	1213	Tree Cover, broadleaved, evergreen	945
livida	Madagascar	Manantenina	-14.4333	49.7519	20.1	1698	Tree Cover, broadleaved, evergreen	938
livida	Madagascar	Manantenina	-14.4333	49.7519	20.1	1698	Tree Cover, broadleaved, evergreen	938
livida	Madagascar	Manantenina	-14.4333	49.7519	20.1	1698	Tree Cover, broadleaved, evergreen	938
livida	Madagascar	Manantenina	-14.4333	49.7519	20.1	1698	Tree Cover, broadleaved, evergreen	938
livida	Madagascar	Marofinaritra	-15.0333	50.1167	24.2	2342	Mosaic: Cropland / Tree Cover / Other natural vegetation	56
livida	Madagascar	Marojezy	-14.4333	49.75	19.3	1654	Tree Cover, broadleaved, evergreen	1105
livida	Madagascar	Marojezy	-14.4333	49.75	19.3	1654	Tree Cover, broadleaved, evergreen	1105
livida	Madagascar	Montagne	-12.5169	49.1786	20.4	1351	Tree Cover, broadleaved, evergreen	1046
livida	Madagascar	Montagne	-12.5169	49.1786	20.4	1351	Tree Cover, broadleaved, evergreen	1046
livida	Madagascar	Montagne	-12.5169	49.1786	20.4	1351	Tree Cover, broadleaved, evergreen	1046
livida	Madagascar	Montagne	-12.5169	49.1786	20.4	1351	Tree Cover, broadleaved, evergreen	1046
livida	Madagascar	Morarano Chrome	-17.65	47.8667	21.9	1303	Herbaceous Cover, closed-open	796
livida	Madagascar	Namorona	-21.25	47.4167	18	1552	Tree Cover, broadleaved, evergreen	1147
livida	Madagascar	Namorona	-21.25	47.4167	18	1552	Tree Cover, broadleaved, evergreen	1147
livida	Madagascar	Namorona	-21.25	47.4167	18	1552	Tree Cover, broadleaved, evergreen	1147
livida	Madagascar	Namorona	-21.25	47.4167	18	1552	Tree Cover, broadleaved, evergreen	1147
livida	Madagascar	Namorona	-21.25	47.4167	18	1552	Tree Cover, broadleaved, evergreen	1147
livida	Madagascar	Namorona	-21.25	47.4167	18	1552	Tree Cover, broadleaved, evergreen	1147
livida	Madagascar	Namorona	-21.25	47.4167	18	1552	Tree Cover, broadleaved, evergreen	1147
livida	Madagascar	Namorona	-21.25	47.4167	18	1552	Tree Cover, broadleaved, evergreen	1147
livida	Madagascar	Nossi Be	-13.3167	48.25	25.5	2001	Tree Cover, broadleaved, evergreen	202
livida	Madagascar	Nossi Be	-13.3167	48.25	25.5	2001	Tree Cover, broadleaved, evergreen	202
livida	Madagascar	Nossi Be	-13.3167	48.25	25.5	2001	Tree Cover, broadleaved, evergreen	202
livida	Madagascar	Nossibe	-13.3167	48.25	25.5	2001	Tree Cover, broadleaved, evergreen	202
livida	Madagascar	Nossibe	-13.3167	48.25	25.5	2001	Tree Cover, broadleaved, evergreen	202
livida	Madagascar	Onib Pont	-17.65	49.4667	23.9	2936	Mosaic: Cropland / Tree Cover / Other natural vegetation	10
livida	Madagascar	Onib Pont	-17.65	49.4667	23.9	2936	Mosaic: Cropland / Tree Cover / Other natural vegetation	10
livida	Madagascar	Perinet	-18.9333	48.4167	19.2	1848	Tree Cover, broadleaved, evergreen	938
livida	Madagascar	Perinet	-18.9333	48.4167	19.2	1848	Tree Cover, broadleaved, evergreen	938
livida	Madagascar	Perinet	-18.9333	48.4167	19.2	1848	Tree Cover, broadleaved, evergreen	938
livida	Madagascar	Perinet	-18.9333	48.4167	19.2	1848	Tree Cover, broadleaved, evergreen	938
livida	Madagascar	Perinet	-18.9333	48.4167	19.2	1848	Tree Cover, broadleaved, evergreen	938
livida	Madagascar	Perinet	-18.9333	48.4167	19.2	1848	Tree Cover, broadleaved, evergreen	938
livida	Madagascar	Perinet	-18.9333	48.4167	19.2	1848	Tree Cover, broadleaved, evergreen	938
livida	Madagascar	Perinet	-18.9333	48.4167	19.2	1848	Tree Cover, broadleaved, evergreen	938
livida	Madagascar	Perinet	-18.9333	48.4167	19.2	1848	Tree Cover, broadleaved, evergreen	938
livida	Madagascar	Perinet08	-18.9361	48.4197	19.1	1842	Tree Cover, broadleaved, evergreen	962
livida	Madagascar	Perinet08	-18.9361	48.4197	19.1	1842	Tree Cover, broadleaved, evergreen	962
livida	Madagascar	Ranomafana	-21.25	47.4667	19.8	1937	Tree Cover, broadleaved, evergreen	771
livida	Madagascar	Ranomafana	-21.25	47.4667	19.8	1937	Tree Cover, broadleaved, evergreen	771
livida	Madagascar	Ranomafana	-21.25	47.4667	19.8	1937	Tree Cover, broadleaved, evergreen	771
livida	Madagascar	Ranomafana	-21.25	47.4667	19.8	1937	Tree Cover, broadleaved, evergreen	771
livida	Madagascar	Ranomafana	-21.25	47.4667	19.8	1937	Tree Cover, broadleaved, evergreen	771
livida	Madagascar	Ranomafana	-21.25	47.4667	19.8	1937	Tree Cover, broadleaved, evergreen	771
livida	Madagascar	Ranomafana	-21.25	47.4667	19.8	1937	Tree Cover, broadleaved, evergreen	771
livida	Madagascar	Ranomafana	-21.25	47.4667	19.8	1937	Tree Cover, broadleaved, evergreen	771
livida	Madagascar	Ranomafana	-21.25	47.4667	19.8	1937	Tree Cover, broadleaved, evergreen	771
livida	Madagascar	Ranomafana	-21.25	47.4667	19.8	1937	Tree Cover, broadleaved, evergreen	771
livida	Madagascar	Ranomafana	-21.25	47.4667	19.8	1937	Tree Cover, broadleaved, evergreen	771
livida	Madagascar	Ranomafana 1	-21.25	47.4167	18	1552	Tree Cover, broadleaved, evergreen	1147
livida	Madagascar	Ranomafana 1	-21.25	47.4167	18	1552	Tree Cover, broadleaved, evergreen	1147
livida	Madagascar	Razanaka	-18.7667	48.8667	24	2687	Mosaic: Cropland / Tree Cover / Other natural vegetation	35
livida	Madagascar	Tamatave	-18.1333	49.4	24	3243	Tree Cover, broadleaved, evergreen	10
livida	Madagascar	Tananarive	-18.9167	47.5167	18.6	1340	Shrub Cover, closed-open, deciduous	1251
livida	Madagascar	Tananarive	-18.9167	47.5167	18.6	1340	Shrub Cover, closed-open, deciduous	1251
livida	Madagascar	Tananarive	-18.9167	47.5167	18.6	1340	Shrub Cover, closed-open, deciduous	1251
livida	Madagascar	Vatoharanana	-21.2833	47.4167	18	1557	Tree Cover, broadleaved, evergreen	1139
livida	Madagascar	Vatoharanana	-21.2833	47.4167	18	1557	Tree Cover, broadleaved, evergreen	1139
livida	Madagascar	Vatomandry	-19.33	48.98	23.6	2932	Tree Cover, broadleaved, evergreen	4
livida	Madagascar	Volorano	-17.45	48.9	20.9	1486	Mosaic: Cropland / Tree Cover / Other natural vegetation	700
livida	Madagascar	W Ranomafana	-21.2	47.45	17.7	1570	Tree Cover, broadleaved, evergreen	1194
livida	Madagascar	W Ranomafana	-21.2	47.45	17.7	1570	Tree Cover, broadleaved, evergreen	1194
livida	Madagascar	W Ranomafana	-21.2	47.45	17.7	1570	Tree Cover, broadleaved, evergreen	1194
livida	Madagascar	W Ranomafana	-21.2	47.45	17.7	1570	Tree Cover, broadleaved, evergreen	1194
livida	Mayotte	Coconi	-12.83	45.095	25.4	1260	Tree Cover, broadleaved, evergreen	110
livida	Mayotte	Coconi	-12.83	45.095	25.4	1260	Tree Cover, broadleaved, evergreen	110
livida	Mayotte	Coconi	-12.83	45.095	25.4	1260	Tree Cover, broadleaved, evergreen	110
livida	Mayotte	Convalescence	-12.7833	45.2167	25.1	1265	Water Bodies	182
livida	Mayotte	Majimbini	-12.7658	45.1881	24.1	1332	Tree Cover, broadleaved, evergreen	355
livida	Mayotte	Tahiti	-12.8636	45.1108	25.6	1260	Water Bodies	80
livida	Seychelles	La Digue	-4.35	55.8333	26.4	2155	Water Bodies	7
livida	Seychelles	Mahe1	-4.68333	55.4833	23.4	2297	No Data	557
livida	Seychelles	Mahe1	-4.68333	55.4833	23.4	2297	No Data	557
livida	Seychelles	Sihouette	-4.48333	55.2333	24	2228	Water Bodies	446
livida	Seychelles	Sihouette	-4.48333	55.2333	24	2228	Water Bodies	446
malabarensis	India	Ayyanar	9.45	77.5	27.9	1057	Tree Cover, broadleaved, deciduous, closed	172
malabarensis	India	Calicut	11.25	75.7667	27.3	3209	Cultivated and managed areas	15
malabarensis	India	Malabar	10	76.25	27.3	3258	Cultivated and managed areas	6
malabarensis	Indonesia	Bakaran	-6.65334	110.913	21.8	3238	Mosaic: Cropland / Tree Cover / Other natural vegetation	870
malabarensis	Indonesia	Belangian	-3.6	115.067	26.7	2447	Mosaic: Cropland / Tree Cover / Other natural vegetation	77
malabarensis	Indonesia	Belitung	-2.83333	107.9	26	3112	Cultivated and managed areas	39
malabarensis	Indonesia	Boengoeran	3.93333	108.2	26.6	2298	Tree Cover, broadleaved, evergreen	31
malabarensis	Indonesia	Bohorok	3.5	98.15	25.6	3016	Mosaic: Cropland / Tree Cover / Other natural vegetation	258
malabarensis	Indonesia	Bohorok	3.5	98.15	25.6	3016	Mosaic: Cropland / Tree Cover / Other natural vegetation	258
malabarensis	Indonesia	Bohorok	3.5	98.15	25.6	3016	Mosaic: Cropland / Tree Cover / Other natural vegetation	258
malabarensis	Indonesia	Bohorok	3.5	98.15	25.6	3016	Mosaic: Cropland / Tree Cover / Other natural vegetation	258
malabarensis	Indonesia	Buitenzorg	-6.58333	106.783	25.6	4045	Artificial surfaces and associated areas	227
malabarensis	Indonesia	Buitenzorg	-6.58333	106.783	25.6	4045	Artificial surfaces and associated areas	227
malabarensis	Indonesia	Buitenzorg	-6.58333	106.783	25.6	4045	Artificial surfaces and associated areas	227
malabarensis	Indonesia	Buitenzorg	-6.58333	106.783	25.6	4045	Artificial surfaces and associated areas	227
malabarensis	Indonesia	Buitenzorg	-6.58333	106.783	25.6	4045	Artificial surfaces and associated areas	227
malabarensis	Indonesia	Cibodas	-6.73333	107.033	19.3	2727	Cultivated and managed areas	1125
malabarensis	Indonesia	Fort de Kock	-0.3	100.367	21.9	2190	Mosaic: Cropland / Tree Cover / Other natural vegetation	905
malabarensis	Indonesia	Fort de Kock	-0.3	100.367	21.9	2190	Mosaic: Cropland / Tree Cover / Other natural vegetation	905
malabarensis	Indonesia	Fort de Kock	-0.3	100.367	21.9	2190	Mosaic: Cropland / Tree Cover / Other natural vegetation	905
malabarensis	Indonesia	Jakarta	-6.16667	106.817	27.6	1852	Artificial surfaces and associated areas	6
malabarensis	Indonesia	Kaliurang	-7.82204	110.286	26.5	2060	Mosaic: Cropland / Tree Cover / Other natural vegetation	103
malabarensis	Indonesia	Kaliurang	-7.82204	110.286	26.5	2060	Mosaic: Cropland / Tree Cover / Other natural vegetation	103
malabarensis	Indonesia	Kaliurang	-7.82204	110.286	26.5	2060	Mosaic: Cropland / Tree Cover / Other natural vegetation	103
malabarensis	Indonesia	Kapang	-2.08333	119.467	25	2587	Tree Cover, broadleaved, evergreen	359
malabarensis	Indonesia	Karang Bolong	-7.75	109.45	26	2950	Mosaic: Cropland / Tree Cover / Other natural vegetation	80
malabarensis	Indonesia	Kermeo	-1.78323	103.033	26.9	2660	Mosaic: Cropland / Tree Cover / Other natural vegetation	24
malabarensis	Indonesia	Ketambe	3.8	97.5333	21.1	2033	Mosaic: Cropland / Tree Cover / Other natural vegetation	1104
malabarensis	Indonesia	Loksado	-2.08333	115.417	26.5	2507	Cultivated and managed areas	32
malabarensis	Indonesia	Long Bloeoe	0.71667	114.4	25.4	4049	Tree Cover, broadleaved, evergreen	254
malabarensis	Indonesia	Long Iram	-0.01667	115.617	26.6	3347	Mosaic: Cropland / Tree Cover / Other natural vegetation	16
malabarensis	Indonesia	Madoera	-7.03333	113.35	26.5	1751	Cultivated and managed areas	113
malabarensis	Indonesia	Mahakkam	0	117.283	26.5	3359	Mosaic: Tree Cover / Other natural vegetation	24
malabarensis	Indonesia	Matur	-0.26667	100.267	20.9	2325	Mosaic: Cropland / Tree Cover / Other natural vegetation	1087
malabarensis	Indonesia	Matur	-0.26667	100.267	20.9	2325	Mosaic: Cropland / Tree Cover / Other natural vegetation	1087
malabarensis	Indonesia	Medan	3.58333	98.6667	26.8	2152	Artificial surfaces and associated areas	27
malabarensis	Indonesia	Medan	3.58333	98.6667	26.8	2152	Artificial surfaces and associated areas	27
malabarensis	Indonesia	Nanga Badou	1.03333	111.9	26.8	3369	Cultivated and managed areas	38
malabarensis	Indonesia	Natai Lengkuas	-2.78333	111.883	26.9	2727	Tree Cover, broadleaved, evergreen	11
malabarensis	Indonesia	Natai Lengkuas	-2.78333	111.883	26.9	2727	Tree Cover, broadleaved, evergreen	11
malabarensis	Indonesia	Nias	1.06667	97.5833	25.6	3122	Mosaic: Cropland / Tree Cover / Other natural vegetation	237
malabarensis	Indonesia	Padang 1	-0.95	100.333	27	4048	Cultivated and managed areas	8
malabarensis	Indonesia	Padang 1	-0.95	100.333	27	4048	Cultivated and managed areas	8
malabarensis	Indonesia	Padang Pandjang	-0.43333	100.4	21.6	2170	Mosaic: Cropland / Tree Cover / Other natural vegetation	972
malabarensis	Indonesia	Padang Pandjang	-0.43333	100.4	21.6	2170	Mosaic: Cropland / Tree Cover / Other natural vegetation	972
malabarensis	Indonesia	Padang Pandjang	-0.43333	100.4	21.6	2170	Mosaic: Cropland / Tree Cover / Other natural vegetation	972
malabarensis	Indonesia	Pondok Tanggui	-2.83333	111.833	26.8	2724	Mosaic: Cropland / Tree Cover / Other natural vegetation	12
malabarensis	Indonesia	Samosir	2.66667	98.8167	18	2071	Tree Cover, broadleaved, evergreen	1598
malabarensis	Indonesia	Semokat	-8.5	117.417	25.4	1389	Cultivated and managed areas	20
malabarensis	Indonesia	Sepaku	-0.91667	116.75	26.6	2252	Shrub Cover, closed-open, evergreen	12
malabarensis	Indonesia	Siberut	-1.29	98.9	26.4	3495	Tree Cover, broadleaved, evergreen	112
malabarensis	Indonesia	Siberut	-1.29	98.9	26.4	3495	Tree Cover, broadleaved, evergreen	112
malabarensis	Indonesia	Tanjung Priok	-6.114	106.89	27.6	1791	Artificial surfaces and associated areas	2
malabarensis	Indonesia	Teweh	-1.06667	113.7	26.1	3409	Mosaic: Tree Cover / Other natural vegetation	114
malabarensis	Indonesia	Tumbong Tahai	-2.03333	113.667	26.5	2651	Tree Cover, broadleaved, evergreen	52
malabarensis	Indonesia	U Kulon	-6.75	105.333	26.8	3524	Mosaic: Tree Cover / Other natural vegetation	55
malabarensis	Malaysia	Ampang	3.15	101.767	27.1	2493	Artificial surfaces and associated areas	57
malabarensis	Malaysia	Bt. Cheraka	3.23333	101.383	26.8	2227	Mosaic: Cropland / Tree Cover / Other natural vegetation	22
malabarensis	Malaysia	Bukit Lagong	3.25	101.617	24.6	2509	Tree Cover, broadleaved, evergreen	418
malabarensis	Malaysia	Bukit Lagong	3.25	101.617	24.6	2509	Tree Cover, broadleaved, evergreen	418
malabarensis	Malaysia	Compound	0.14	101.66	26.9	2603	Mosaic: Cropland / Tree Cover / Other natural vegetation	24
malabarensis	Malaysia	Compound	0.14	101.66	26.9	2603	Mosaic: Cropland / Tree Cover / Other natural vegetation	24
malabarensis	Malaysia	Frasers	3.71667	101.75	19.7	2662	Tree Cover, broadleaved, evergreen	1172
malabarensis	Malaysia	Frasers	3.71667	101.75	19.7	2662	Tree Cover, broadleaved, evergreen	1172
malabarensis	Malaysia	Gap	3.7	101.733	20.3	2659	Tree Cover, broadleaved, evergreen	1086
malabarensis	Malaysia	Gap	3.7	101.733	20.3	2659	Tree Cover, broadleaved, evergreen	1086
malabarensis	Malaysia	Juara	2.8	104.2	26.4	2651	Tree Cover, broadleaved, evergreen	66
malabarensis	Malaysia	Kuala Lumpur	3.13333	101.7	27.1	2469	Artificial surfaces and associated areas	51
malabarensis	Malaysia	Kuala Lumpur1	3.21667	101.7	27.1	2532	Artificial surfaces and associated areas	51
malabarensis	Malaysia	Labuan	5.28333	115.233	27.8	3389	Cultivated and managed areas	8
malabarensis	Malaysia	Matang	1.58333	110.233	26.8	4213	Mosaic: Cropland / Tree Cover / Other natural vegetation	35
malabarensis	Malaysia	Mt Kinabalu	6.08333	116.6	9.3	2092	Herbaceous Cover, closed-open	3350
malabarensis	Malaysia	Niah	3.81796	113.784	26.9	3356	Tree Cover, broadleaved, evergreen	21
malabarensis	Malaysia	Niah Cave	3.81796	113.784	26.9	3356	Tree Cover, broadleaved, evergreen	21
malabarensis	Malaysia	P Tioman	2.8	104.183	23.9	2657	Tree Cover, broadleaved, evergreen	515
malabarensis	Malaysia	P Tioman	2.8	104.183	23.9	2657	Tree Cover, broadleaved, evergreen	515
malabarensis	Malaysia	Pahang Rd	3.18333	101.7	27.2	2490	Artificial surfaces and associated areas	41
malabarensis	Malaysia	Pahang Rd	3.18333	101.7	27.2	2490	Artificial surfaces and associated areas	41
malabarensis	Malaysia	Pahang Rd	3.18333	101.7	27.2	2490	Artificial surfaces and associated areas	41
malabarensis	Malaysia	Penang Hill	5.4	100.233	24.5	3011	Mosaic: Cropland / Tree Cover / Other natural vegetation	533
malabarensis	Malaysia	Penang1	5.38333	100.25	25.3	2916	Tree Cover, broadleaved, evergreen	400
malabarensis	Malaysia	Perak	4.76522	101.111	20.1	3235	Tree Cover, broadleaved, evergreen	1201
malabarensis	Malaysia	Perak	4.76522	101.111	20.1	3235	Tree Cover, broadleaved, evergreen	1201
malabarensis	Malaysia	Perak	4.76522	101.111	20.1	3235	Tree Cover, broadleaved, evergreen	1201
malabarensis	Malaysia	Perak	4.76522	101.111	20.1	3235	Tree Cover, broadleaved, evergreen	1201
malabarensis	Malaysia	Sarawak	2.83333	112.833	26.3	3762	Tree Cover, broadleaved, evergreen	85
malabarensis	Malaysia	Selangor	3.218	101.634	27	2522	Artificial surfaces and associated areas	63
malabarensis	Malaysia	Taiping	4.85	100.733	27.3	3203	Mosaic: Cropland / Tree Cover / Other natural vegetation	20
malabarensis	Malaysia	Taiping	4.85	100.733	27.3	3203	Mosaic: Cropland / Tree Cover / Other natural vegetation	20
malabarensis	Malaysia	Taiping	4.85	100.733	27.3	3203	Mosaic: Cropland / Tree Cover / Other natural vegetation	20
malabarensis	Malaysia	Tenompok	5.85	116.5	22.2	2114	Tree Cover, broadleaved, evergreen	925
malabarensis	Malaysia	Tenompok	5.85	116.5	22.2	2114	Tree Cover, broadleaved, evergreen	925
malabarensis	Malaysia	Tioman 1	2.75	103.467	26.7	2958	Tree Cover, broadleaved, evergreen	9
malabarensis	Myanmar	Alaungdaw	22.3189	94.4756	24.8	1099	Tree Cover, broadleaved, deciduous, closed	363
malabarensis	Myanmar	Alaungdaw	22.3189	94.4756	24.8	1099	Tree Cover, broadleaved, deciduous, closed	363
malabarensis	Myanmar	Alaungdaw	22.3189	94.4756	24.8	1099	Tree Cover, broadleaved, deciduous, closed	363
malabarensis	Philippines	Anakan	8.84	125.153	26.4	2688	Tree Cover, broadleaved, evergreen	64
malabarensis	Philippines	Anakan	8.84	125.153	26.4	2688	Tree Cover, broadleaved, evergreen	64
malabarensis	Philippines	Anakan	8.84	125.153	26.4	2688	Tree Cover, broadleaved, evergreen	64
malabarensis	Philippines	Anakan	8.84	125.153	26.4	2688	Tree Cover, broadleaved, evergreen	64
malabarensis	Philippines	Bukidnon	7.77397	125.035	23.6	2605	Mosaic: Cropland / Tree Cover / Other natural vegetation	615
malabarensis	Philippines	Bukidnon	7.77397	125.035	24.4	2595	Mosaic: Cropland / Tree Cover / Other natural vegetation	450
malabarensis	Philippines	Davao	7.06667	125.6	27	1878	Artificial surfaces and associated areas	11
malabarensis	Philippines	Dumaguete	9.3	123.3	27.8	1421	Mosaic: Cropland / Tree Cover / Other natural vegetation	17
malabarensis	Philippines	Laguna	14.1833	121.167	26.9	1945	Mosaic: Cropland / Tree Cover / Other natural vegetation	62
malabarensis	Philippines	Lucban	14.1167	121.55	24.7	2699	Mosaic: Cropland / Tree Cover / Other natural vegetation	487
malabarensis	Philippines	Lucban	14.1167	121.55	24.7	2699	Mosaic: Cropland / Tree Cover / Other natural vegetation	487
malabarensis	Philippines	Santa Clara	8.7	125.08	21.3	2724	Tree Cover, broadleaved, evergreen	1046
malabarensis	Singapore	Bedok	1.32444	103.959	27	2301	Artificial surfaces and associated areas	9
malabarensis	Singapore	Bukit Timah	1.38694	103.801	26.8	2466	Tree Cover, broadleaved, evergreen	34
malabarensis	Singapore	Hindhede	1.34	103.77	26.7	2390	Cultivated and managed areas	38
malabarensis	Singapore	Kent Ridge	1.29306	103.784	26.8	2392	Artificial surfaces and associated areas	27
malabarensis	Singapore	Senang	1.17111	103.735	26.7	2353	Water Bodies	14
malabarensis	Singapore	Singapore	1.31667	103.833	26.9	2400	Artificial surfaces and associated areas	18
malabarensis	Sri Lanka	Ceylon	7.45	80.7333	20.6	2586	Cultivated and managed areas	1177
malabarensis	Sri Lanka	Ceylon	7.45	80.7333	20.6	2586	Cultivated and managed areas	1177
malabarensis	Sri Lanka	Colombo	6.91667	79.85	27	2348	Artificial surfaces and associated areas	12
malabarensis	Sri Lanka	Colombo	6.91667	79.85	27	2348	Artificial surfaces and associated areas	12
malabarensis	Sri Lanka	Galle SL	6.03333	80.2167	26.6	2454	Cultivated and managed areas	10
malabarensis	Sri Lanka	Kandy	7.28333	80.6167	24.6	2052	Cultivated and managed areas	491
malabarensis	Sri Lanka	Kandy	7.28333	80.6167	24.6	2052	Cultivated and managed areas	491
malabarensis	Sri Lanka	Kandy	7.28333	80.6167	24.6	2052	Cultivated and managed areas	491
malabarensis	Sri Lanka	Ramboda	7.05	80.6833	21.2	2635	Cultivated and managed areas	1054
malabarensis	Sri Lanka	Ramboda	7.05	80.6833	21.2	2635	Cultivated and managed areas	1054
malabarensis	Sri Lanka	Sinharaja	6.35	80.4833	25	3428	Tree Cover, broadleaved, evergreen	357
malabarensis	Sri Lanka	Sinharaja	6.35	80.4833	25	3428	Tree Cover, broadleaved, evergreen	357
malabarensis	Sri Lanka	Sinharaja	6.35	80.4833	25	3428	Tree Cover, broadleaved, evergreen	357
malabarensis	Sri Lanka	Tissamaharama	6.26667	81.2667	27.1	1081	Cultivated and managed areas	21
malabarensis	Thailand	Bangkok	13.7333	100.5	28	1437	Artificial surfaces and associated areas	9
malabarensis	Thailand	Bangkok	13.7333	100.5	28	1437	Artificial surfaces and associated areas	9
malabarensis	Thailand	Bangkok	13.7333	100.5	28	1437	Artificial surfaces and associated areas	9
malabarensis	Thailand	Bangkok	13.7333	100.5	28	1437	Artificial surfaces and associated areas	9
malabarensis	Thailand	Khao Yai	14.3333	101.5	22.4	1111	Tree Cover, broadleaved, evergreen	1000
malabarensis	Thailand	Khao Yai	14.3333	101.5	22.4	1111	Tree Cover, broadleaved, evergreen	1000
malabarensis	Thailand	Khao Yai	14.3333	101.5	22.4	1111	Tree Cover, broadleaved, evergreen	1000
malabarensis	Thailand	Phra Nakorn	13.75	100.483	28	1422	Artificial surfaces and associated areas	7
malabarensis	Vietnam	Cochinchine	11	106.833	26.7	1950	Cultivated and managed areas	25
malabarensis	Vietnam	Saigon	10.7667	106.667	27.5	1884	Artificial surfaces and associated areas	10
papuana	Australia	Barrea	-19.0833	139.7	26.2	543	Sparse herbaceous or sparse shrub cover	76
papuana	Australia	Ben Hole	-13.95	131.95	27.2	1173	Herbaceous Cover, closed-open	150
papuana	Australia	Ben Hole	-13.95	131.95	27.2	1173	Herbaceous Cover, closed-open	150
papuana	Australia	Ben Hole	-13.95	131.95	27.2	1173	Herbaceous Cover, closed-open	150
papuana	Australia	Ben Hole	-13.95	131.95	26.3	604	Shrub Cover, closed-open, deciduous	250
papuana	Australia	Cow Bay	-16.2339	145.468	25.5	2129	Tree Cover, broadleaved, evergreen	28
papuana	Australia	Dubuji	-16.2375	145.433	25.2	2105	Tree Cover, broadleaved, evergreen	85
papuana	Australia	East Alligator River	-12.1479	132.7	27.8	1421	Shrub Cover, closed-open, deciduous	7
papuana	Australia	Emmagem	-16.2375	145.433	25.2	2105	Tree Cover, broadleaved, evergreen	85
papuana	Australia	Emmagem	-16.2375	145.433	25.2	2105	Tree Cover, broadleaved, evergreen	85
papuana	Australia	Emmagem	-16.2375	145.433	25.2	2105	Tree Cover, broadleaved, evergreen	85
papuana	Australia	Horn Is	-10.6	142.267	26.6	1770	Water Bodies	16
papuana	Australia	Horn Is	-10.6	142.267	26.6	1770	Water Bodies	16
papuana	Australia	Junction Creek	-17.4667	145.867	23.6	3580	Tree Cover, broadleaved, evergreen	81
papuana	Australia	Mission Beach	-17.8333	146.083	23.6	3207	Tree Cover, broadleaved, evergreen	66
papuana	Australia	Mission Beach	-17.8333	146.083	23.6	3207	Tree Cover, broadleaved, evergreen	66
papuana	Australia	Newcastle Bay	-10.8167	142.5	26.4	1784	Tree Cover, broadleaved, evergreen	43
papuana	Australia	Portland	-12.5833	143.4	25.9	1668	Tree Cover, broadleaved, evergreen	27
papuana	Australia	Portland	-12.5833	143.4	25.9	1668	Tree Cover, broadleaved, evergreen	27
papuana	Australia	Prince of Wales	-10.6667	142.167	26.4	1680	Water Bodies	41
papuana	Australia	Pt. Farewell	-12.0833	132.55	27.8	1406	Shrub Cover, closed-open, deciduous	6
papuana	Australia	Shiptons Flat	-15.8	145.233	24.4	1826	Tree Cover, broadleaved, evergreen	271
papuana	Australia	Shiptons Flat	-15.8	145.233	24.4	1826	Tree Cover, broadleaved, evergreen	271
papuana	Australia	South Percy	-21.75	150.3	23	932	Tree Cover, broadleaved, evergreen	81
papuana	Australia	Upper Endeavour	-15.4167	145.083	25.6	1729	Tree Cover, broadleaved, evergreen	34
papuana	Indonesia	Aru	-6.16667	134.467	26.5	2194	Cultivated and managed areas	45
papuana	Indonesia	Hollandia	-2.53333	140.7	25.3	2310	Tree Cover, broadleaved, evergreen	311
papuana	Indonesia	Kouh	-6.98333	140.35	26.4	2874	Tree Cover, broadleaved, evergreen	54
papuana	Indonesia	Kouh	-6.98333	140.35	26.4	2874	Tree Cover, broadleaved, evergreen	54
papuana	Indonesia	Mindiptana	-5.73333	140.35	26.6	4540	Tree Cover, broadleaved, evergreen	55
papuana	Indonesia	Mindiptana	-5.73333	140.35	26.6	4540	Tree Cover, broadleaved, evergreen	55
papuana	Indonesia	Sekroe	-2.91667	132.217	27.1	3250	Tree Cover, broadleaved, evergreen	3
papuana	Indonesia	Takeum	-1.16667	132.233	25.3	3402	Tree Cover, broadleaved, evergreen	383
papuana	Papua New Guinea	Amboin	-4.61667	143.467	27.1	3005	Tree Cover, broadleaved, evergreen	32
papuana	Papua New Guinea	Bolu Bolu	-9.36667	150.35	26.4	2464	Cultivated and managed areas	47
papuana	Papua New Guinea	Motupore Is.	-9.5243	147.286	26.8	1230	Water Bodies	8
papuana	Papua New Guinea	Motupore Is.	-9.5243	147.286	26.8	1230	Water Bodies	8
papuana	Papua New Guinea	Port Moresby	-9.46667	147.167	26.7	1051	Artificial surfaces and associated areas	45
papuana	Papua New Guinea	Yule1	-8.81667	146.533	26.4	1322	Sparse herbaceous or sparse shrub cover	26
