# Supplementary material for: A GIS Model Predicting Potential Distributions of a Lineage: A Test Case on Hermit Spiders (Nephilidae: Nephilengys)
Source: PLoS One. 2012 Jan 6;7(1):e30047. doi: 10.1371/journal.pone.0030047 (PMC3253118; doi:10.1371/journal.pone.0030047)
Supplement: Table S2 — Frequencies and frequency classes (high, moderate, low) for all four ecological parameters used to predict Nephilengys global habitat suitability. (XLS) [file pone.0030047.s002.xls]

## Sheet: Sheet1
Species	Altitude	Frequency_alt	Class_alt	Temperature	Frequency_temp	Class_temp	Precipitation	Frequency_precip	Class_precip	Land cover	Frequency_land	Class_land
cruentata	277	14	High	25.5	31	High	1363	13	High	1	99	High
cruentata	7	10	High	21.4	16	High	1221	9	High	2	53	High
cruentata	13	9	High	22.3	16	High	921	8	High	3	51	High
cruentata	1251	8	High	25.4	15	High	1425	8	High	22	50	High
cruentata	1335	8	High	24.7	13	High	958	7	High	12	42	Moderate
cruentata	71	7	High	18.2	11	High	1657	7	High	16	28	Moderate
cruentata	646	7	High	25.7	11	High	3443	7	High	17	28	Moderate
cruentata	16	6	High	20.5	10	High	1648	6	High	20	27	Moderate
cruentata	320	6	High	23.7	10	High	1653	6	High	13	22	Moderate
cruentata	559	6	High	19.9	9	Moderate	1692	6	High	7	18	Low
cruentata	624	6	High	21.1	9	Moderate	920	5	High	9	17	Low
cruentata	1569	6	High	22.2	9	Moderate	974	5	High	15	2	Low
cruentata	0	5	High	23.5	8	Moderate	1060	5	High
cruentata	5	5	High	24.3	8	Moderate	1286	5	High
cruentata	31	5	High	26.6	8	Moderate	1403	5	High
cruentata	37	5	High	17	7	Moderate	1454	5	High
cruentata	311	5	High	21.8	7	Moderate	1656	5	High
cruentata	552	5	High	23.4	7	Moderate	1958	5	High
cruentata	905	5	High	24.8	7	Moderate	2865	5	High
cruentata	1155	5	High	16.1	6	Moderate	3166	5	High
cruentata	1824	5	High	20.3	6	Moderate	809	4	High
cruentata	6	4	High	20.8	6	Moderate	846	4	High
cruentata	46	4	High	20.9	6	Moderate	909	4	High
cruentata	61	4	High	22.8	6	Moderate	1124	4	High
cruentata	310	4	High	23	6	Moderate	1438	4	High
cruentata	321	4	High	23.2	6	Moderate	1635	4	High
cruentata	324	4	High	25	6	Moderate	1677	4	High
cruentata	348	4	High	25.3	6	Moderate	1831	4	High
cruentata	644	4	High	25.8	6	Moderate	2615	4	High
cruentata	660	4	High	17.1	5	Moderate	4160	4	High
cruentata	766	4	High	19.8	5	Moderate	623	3	High
cruentata	777	4	High	22.6	5	Moderate	830	3	High
cruentata	838	4	High	22.7	5	Moderate	905	3	High
cruentata	1343	4	High	23.3	5	Moderate	923	3	High
cruentata	1521	4	High	24	5	Moderate	951	3	High
cruentata	9	3	Moderate	24.4	5	Moderate	966	3	High
cruentata	20	3	Moderate	24.5	5	Moderate	1024	3	High
cruentata	129	3	Moderate	26	5	Moderate	1087	3	High
cruentata	137	3	Moderate	15.9	4	Moderate	1102	3	High
cruentata	248	3	Moderate	18.5	4	Moderate	1234	3	High
cruentata	267	3	Moderate	21.2	4	Moderate	1239	3	High
cruentata	317	3	Moderate	21.6	4	Moderate	1257	3	High
cruentata	349	3	Moderate	21.7	4	Moderate	1357	3	High
cruentata	612	3	Moderate	24.1	4	Moderate	1376	3	High
cruentata	616	3	Moderate	26.2	4	Moderate	1456	3	High
cruentata	629	3	Moderate	7.5	3	Moderate	1489	3	High
cruentata	759	3	Moderate	17.8	3	Moderate	1526	3	High
cruentata	789	3	Moderate	18.1	3	Moderate	1597	3	High
cruentata	883	3	Moderate	18.7	3	Moderate	1687	3	High
cruentata	1051	3	Moderate	19.4	3	Moderate	1784	3	High
cruentata	1056	3	Moderate	21.5	3	Moderate	2076	3	High
cruentata	1223	3	Moderate	23.9	3	Moderate	2390	3	High
cruentata	1495	3	Moderate	24.2	3	Moderate	2552	3	High
cruentata	1646	3	Moderate	25.1	3	Moderate	2706	3	High
cruentata	3349	3	Moderate	25.9	3	Moderate	625	2	Moderate
cruentata	10	2	Moderate	26.5	3	Moderate	686	2	Moderate
cruentata	11	2	Moderate	27.4	3	Moderate	791	2	Moderate
cruentata	18	2	Moderate	13.4	2	Moderate	800	2	Moderate
cruentata	26	2	Moderate	15.8	2	Moderate	831	2	Moderate
cruentata	55	2	Moderate	18.3	2	Moderate	866	2	Moderate
cruentata	63	2	Moderate	18.6	2	Moderate	884	2	Moderate
cruentata	79	2	Moderate	18.8	2	Moderate	891	2	Moderate
cruentata	80	2	Moderate	19.3	2	Moderate	911	2	Moderate
cruentata	110	2	Moderate	20.2	2	Moderate	977	2	Moderate
cruentata	113	2	Moderate	22.4	2	Moderate	983	2	Moderate
cruentata	174	2	Moderate	22.9	2	Moderate	996	2	Moderate
cruentata	278	2	Moderate	23.8	2	Moderate	1009	2	Moderate
cruentata	298	2	Moderate	24.6	2	Moderate	1020	2	Moderate
cruentata	338	2	Moderate	24.9	2	Moderate	1080	2	Moderate
cruentata	438	2	Moderate	25.2	2	Moderate	1089	2	Moderate
cruentata	485	2	Moderate	26.1	2	Moderate	1093	2	Moderate
cruentata	496	2	Moderate	26.8	2	Moderate	1094	2	Moderate
cruentata	589	2	Moderate	26.9	2	Moderate	1147	2	Moderate
cruentata	662	2	Moderate	27.7	2	Moderate	1157	2	Moderate
cruentata	720	2	Moderate	13.3	1	Low	1170	2	Moderate
cruentata	724	2	Moderate	15.3	1	Low	1193	2	Moderate
cruentata	756	2	Moderate	15.7	1	Low	1219	2	Moderate
cruentata	783	2	Moderate	16.3	1	Low	1241	2	Moderate
cruentata	784	2	Moderate	16.7	1	Low	1295	2	Moderate
cruentata	841	2	Moderate	16.8	1	Low	1311	2	Moderate
cruentata	843	2	Moderate	19	1	Low	1327	2	Moderate
cruentata	849	2	Moderate	19.1	1	Low	1329	2	Moderate
cruentata	859	2	Moderate	19.2	1	Low	1369	2	Moderate
cruentata	874	2	Moderate	19.6	1	Low	1375	2	Moderate
cruentata	1031	2	Moderate	19.7	1	Low	1385	2	Moderate
cruentata	1148	2	Moderate	20.7	1	Low	1398	2	Moderate
cruentata	1187	2	Moderate	21.3	1	Low	1412	2	Moderate
cruentata	1200	2	Moderate	21.9	1	Low	1477	2	Moderate
cruentata	1232	2	Moderate	22.1	1	Low	1514	2	Moderate
cruentata	1281	2	Moderate	23.1	1	Low	1525	2	Moderate
cruentata	1350	2	Moderate	23.6	1	Low	1529	2	Moderate
cruentata	1445	2	Moderate	25.6	1	Low	1584	2	Moderate
cruentata	1470	2	Moderate	26.7	1	Low	1598	2	Moderate
cruentata	1474	2	Moderate	27.2	1	Low	1633	2	Moderate
cruentata	1480	2	Moderate	28.1	1	Low	1647	2	Moderate
cruentata	1714	2	Moderate	29.2	1	Low	1649	2	Moderate
cruentata	1742	2	Moderate				1662	2	Moderate
cruentata	2615	2	Moderate				1733	2	Moderate
cruentata	17	1	Low				1830	2	Moderate
cruentata	23	1	Low				1899	2	Moderate
cruentata	29	1	Low				2079	2	Moderate
cruentata	48	1	Low				3245	2	Moderate
cruentata	52	1	Low				271	1	Low
cruentata	64	1	Low				439	1	Low
cruentata	68	1	Low				459	1	Low
cruentata	73	1	Low				477	1	Low
cruentata	75	1	Low				509	1	Low
cruentata	116	1	Low				524	1	Low
cruentata	121	1	Low				572	1	Low
cruentata	131	1	Low				595	1	Low
cruentata	136	1	Low				608	1	Low
cruentata	180	1	Low				705	1	Low
cruentata	181	1	Low				730	1	Low
cruentata	199	1	Low				748	1	Low
cruentata	210	1	Low				750	1	Low
cruentata	211	1	Low				790	1	Low
cruentata	245	1	Low				815	1	Low
cruentata	255	1	Low				817	1	Low
cruentata	282	1	Low				823	1	Low
cruentata	289	1	Low				839	1	Low
cruentata	295	1	Low				842	1	Low
cruentata	300	1	Low				862	1	Low
cruentata	301	1	Low				868	1	Low
cruentata	312	1	Low				875	1	Low
cruentata	313	1	Low				900	1	Low
cruentata	358	1	Low				919	1	Low
cruentata	364	1	Low				939	1	Low
cruentata	380	1	Low				941	1	Low
cruentata	392	1	Low				949	1	Low
cruentata	409	1	Low				960	1	Low
cruentata	446	1	Low				961	1	Low
cruentata	450	1	Low				971	1	Low
cruentata	472	1	Low				979	1	Low
cruentata	501	1	Low				1008	1	Low
cruentata	505	1	Low				1022	1	Low
cruentata	511	1	Low				1055	1	Low
cruentata	515	1	Low				1065	1	Low
cruentata	538	1	Low				1073	1	Low
cruentata	549	1	Low				1079	1	Low
cruentata	568	1	Low				1101	1	Low
cruentata	603	1	Low				1106	1	Low
cruentata	620	1	Low				1114	1	Low
cruentata	633	1	Low				1122	1	Low
cruentata	670	1	Low				1133	1	Low
cruentata	672	1	Low				1139	1	Low
cruentata	680	1	Low				1140	1	Low
cruentata	729	1	Low				1143	1	Low
cruentata	760	1	Low				1145	1	Low
cruentata	768	1	Low				1159	1	Low
cruentata	773	1	Low				1177	1	Low
cruentata	806	1	Low				1178	1	Low
cruentata	832	1	Low				1188	1	Low
cruentata	863	1	Low				1201	1	Low
cruentata	880	1	Low				1228	1	Low
cruentata	890	1	Low				1242	1	Low
cruentata	894	1	Low				1258	1	Low
cruentata	896	1	Low				1317	1	Low
cruentata	900	1	Low				1355	1	Low
cruentata	909	1	Low				1367	1	Low
cruentata	918	1	Low				1368	1	Low
cruentata	922	1	Low				1370	1	Low
cruentata	937	1	Low				1389	1	Low
cruentata	949	1	Low				1411	1	Low
cruentata	972	1	Low				1421	1	Low
cruentata	1002	1	Low				1443	1	Low
cruentata	1013	1	Low				1451	1	Low
cruentata	1047	1	Low				1458	1	Low
cruentata	1087	1	Low				1474	1	Low
cruentata	1123	1	Low				1479	1	Low
cruentata	1127	1	Low				1500	1	Low
cruentata	1134	1	Low				1520	1	Low
cruentata	1136	1	Low				1521	1	Low
cruentata	1161	1	Low				1523	1	Low
cruentata	1168	1	Low				1530	1	Low
cruentata	1177	1	Low				1532	1	Low
cruentata	1213	1	Low				1539	1	Low
cruentata	1275	1	Low				1546	1	Low
cruentata	1292	1	Low				1581	1	Low
cruentata	1318	1	Low				1590	1	Low
cruentata	1329	1	Low				1619	1	Low
cruentata	1369	1	Low				1620	1	Low
cruentata	1406	1	Low				1624	1	Low
cruentata	1453	1	Low				1645	1	Low
cruentata	1465	1	Low				1650	1	Low
cruentata	1499	1	Low				1651	1	Low
cruentata	1570	1	Low				1659	1	Low
cruentata	1610	1	Low				1667	1	Low
cruentata	1623	1	Low				1704	1	Low
cruentata	1674	1	Low				1705	1	Low
cruentata	1678	1	Low				1721	1	Low
cruentata	1726	1	Low				1745	1	Low
cruentata	1727	1	Low				1855	1	Low
cruentata	1743	1	Low				2016	1	Low
cruentata	1782	1	Low				2048	1	Low
cruentata	1850	1	Low				2049	1	Low
cruentata							2080	1	Low
cruentata							2202	1	Low
cruentata							2373	1	Low
cruentata							2482	1	Low
cruentata							2583	1	Low
cruentata							2608	1	Low
cruentata							3788	1	Low
cruentata							3823	1	Low
cruentata							3946	1	Low
livida	11	34	High	23.9	36	High	3000	34	High	1	107	High
livida	938	13	High	18	12	High	1937	11	High	12	8	Moderate
livida	771	11	High	19.8	12	High	1552	10	High	17	6	Moderate
livida	1147	10	High	19.2	9	High	1848	9	Moderate	20	6	Moderate
livida	202	5	Moderate	24	6	Moderate	1340	5	Moderate	13	5	Low
livida	1251	5	Moderate	18.6	5	Moderate	2001	5	Moderate	2	4	Low
livida	1046	4	Moderate	25.5	5	Moderate	1260	4	Moderate	23	2	Low
livida	1194	4	Moderate	17.7	4	Moderate	1351	4	Moderate
livida	10	3	Moderate	20.1	4	Moderate	1570	4	Moderate
livida	110	3	Moderate	20.4	4	Moderate	1698	4	Moderate
livida	6	2	Moderate	25.4	3	Moderate	1156	2	Moderate
livida	7	2	Moderate	26.5	3	Moderate	1398	2	Moderate
livida	39	2	Moderate	17.2	2	Moderate	1557	2	Moderate
livida	446	2	Moderate	19.1	2	Moderate	1654	2	Moderate
livida	463	2	Moderate	19.3	2	Moderate	1842	2	Moderate
livida	514	2	Moderate	20.9	2	Moderate	1997	2	Moderate
livida	557	2	Moderate	21	2	Moderate	2228	2	Moderate
livida	962	2	Moderate	22.5	2	Moderate	2268	2	Moderate
livida	1105	2	Moderate	23.4	2	Moderate	2297	2	Moderate
livida	1139	2	Moderate	24.5	2	Moderate	2936	2	Moderate
livida	1615	2	Moderate	25	2	Moderate	3024	2	Moderate
livida	4	1	Low	13.8	1	Low	527	1	Low
livida	8	1	Low	18.8	1	Low	780	1	Low
livida	28	1	Low	19.5	1	Low	1139	1	Low
livida	35	1	Low	20.6	1	Low	1164	1	Low
livida	56	1	Low	21.9	1	Low	1174	1	Low
livida	80	1	Low	22	1	Low	1213	1	Low
livida	137	1	Low	22.1	1	Low	1218	1	Low
livida	182	1	Low	23.2	1	Low	1265	1	Low
livida	207	1	Low	23.5	1	Low	1303	1	Low
livida	322	1	Low	23.6	1	Low	1304	1	Low
livida	330	1	Low	24.1	1	Low	1332	1	Low
livida	355	1	Low	24.2	1	Low	1366	1	Low
livida	385	1	Low	25.1	1	Low	1486	1	Low
livida	672	1	Low	25.2	1	Low	1511	1	Low
livida	700	1	Low	25.6	1	Low	1617	1	Low
livida	783	1	Low	26	1	Low	1797	1	Low
livida	796	1	Low	26.4	1	Low	1992	1	Low
livida	805	1	Low				2155	1	Low
livida	865	1	Low				2173	1	Low
livida	945	1	Low				2342	1	Low
livida	995	1	Low				2372	1	Low
livida	1031	1	Low				2387	1	Low
livida	1239	1	Low				2577	1	Low
livida	2047	1	Low				2687	1	Low
livida							2932	1	Low
livida							3243	1	Low
malabarensis	9	6	High	25.6	10	High	4045	5	High	1	41	High
malabarensis	227	5	High	26.8	9	High	1437	4	High	17	37	High
malabarensis	12	4	High	26.9	9	High	2688	4	High	22	28	High
malabarensis	20	4	High	26.4	7	High	3016	4	High	16	22	High
malabarensis	24	4	High	26.5	7	High	3235	4	High	2	4	Moderate
malabarensis	64	4	High	27	7	High	1099	3	High	9	3	Moderate
malabarensis	258	4	High	24.6	5	High	1111	3	High	11	1	Low
malabarensis	1201	4	High	26.7	5	High	2052	3	High	13	1	Low
malabarensis	8	3	Moderate	27.3	5	High	2060	3	High	20	1	Low
malabarensis	11	3	Moderate	28	5	High	2170	3	High
malabarensis	21	3	Moderate	20.1	4	Moderate	2190	3	High
malabarensis	27	3	Moderate	25	4	Moderate	2490	3	High
malabarensis	41	3	Moderate	26.6	4	Moderate	2727	3	High
malabarensis	103	3	Moderate	27.1	4	Moderate	3203	3	High
malabarensis	357	3	Moderate	21.6	3	Moderate	3428	3	High
malabarensis	363	3	Moderate	21.9	3	Moderate	2114	2	Moderate
malabarensis	491	3	Moderate	22.4	3	Moderate	2152	2	Moderate
malabarensis	905	3	Moderate	24.8	3	Moderate	2325	2	Moderate
malabarensis	972	3	Moderate	27.2	3	Moderate	2348	2	Moderate
malabarensis	1000	3	Moderate	19.7	2	Moderate	2509	2	Moderate
malabarensis	6	2	Moderate	20.3	2	Moderate	2586	2	Moderate
malabarensis	10	2	Moderate	20.6	2	Moderate	2603	2	Moderate
malabarensis	38	2	Moderate	20.9	2	Moderate	2635	2	Moderate
malabarensis	51	2	Moderate	21.2	2	Moderate	2651	2	Moderate
malabarensis	112	2	Moderate	22.2	2	Moderate	2657	2	Moderate
malabarensis	418	2	Moderate	23.9	2	Moderate	2659	2	Moderate
malabarensis	487	2	Moderate	24.7	2	Moderate	2662	2	Moderate
malabarensis	515	2	Moderate	25.4	2	Moderate	2699	2	Moderate
malabarensis	925	2	Moderate	26	2	Moderate	2724	2	Moderate
malabarensis	1054	2	Moderate	27.6	2	Moderate	3356	2	Moderate
malabarensis	1086	2	Moderate	27.8	2	Moderate	3495	2	Moderate
malabarensis	1087	2	Moderate	9.3	1	Low	4048	2	Moderate
malabarensis	1172	2	Moderate	18	1	Low	1057	1	Low
malabarensis	1177	2	Moderate	19.3	1	Low	1081	1	Low
malabarensis	2	1	Low	21.1	1	Low	1389	1	Low
malabarensis	7	1	Low	21.3	1	Low	1421	1	Low
malabarensis	14	1	Low	21.8	1	Low	1422	1	Low
malabarensis	15	1	Low	23.6	1	Low	1751	1	Low
malabarensis	16	1	Low	24.4	1	Low	1791	1	Low
malabarensis	17	1	Low	24.5	1	Low	1852	1	Low
malabarensis	18	1	Low	25.3	1	Low	1878	1	Low
malabarensis	22	1	Low	26.1	1	Low	1884	1	Low
malabarensis	25	1	Low	26.3	1	Low	1945	1	Low
malabarensis	31	1	Low	27.5	1	Low	1950	1	Low
malabarensis	32	1	Low	27.9	1	Low	2033	1	Low
malabarensis	34	1	Low				2071	1	Low
malabarensis	35	1	Low				2092	1	Low
malabarensis	39	1	Low				2227	1	Low
malabarensis	52	1	Low				2252	1	Low
malabarensis	55	1	Low				2298	1	Low
malabarensis	57	1	Low				2301	1	Low
malabarensis	62	1	Low				2353	1	Low
malabarensis	63	1	Low				2390	1	Low
malabarensis	66	1	Low				2392	1	Low
malabarensis	77	1	Low				2400	1	Low
malabarensis	80	1	Low				2447	1	Low
malabarensis	85	1	Low				2454	1	Low
malabarensis	113	1	Low				2466	1	Low
malabarensis	114	1	Low				2469	1	Low
malabarensis	172	1	Low				2493	1	Low
malabarensis	237	1	Low				2507	1	Low
malabarensis	254	1	Low				2522	1	Low
malabarensis	359	1	Low				2532	1	Low
malabarensis	400	1	Low				2587	1	Low
malabarensis	450	1	Low				2595	1	Low
malabarensis	533	1	Low				2605	1	Low
malabarensis	615	1	Low				2660	1	Low
malabarensis	870	1	Low				2916	1	Low
malabarensis	1046	1	Low				2950	1	Low
malabarensis	1104	1	Low				2958	1	Low
malabarensis	1125	1	Low				3011	1	Low
malabarensis	1598	1	Low				3112	1	Low
malabarensis	3350	1	Low				3122	1	Low
malabarensis							3209	1	Low
malabarensis							3238	1	Low
malabarensis							3258	1	Low
malabarensis							3347	1	Low
malabarensis							3359	1	Low
malabarensis							3369	1	Low
malabarensis							3389	1	Low
malabarensis							3409	1	Low
malabarensis							3524	1	Low
malabarensis							3762	1	Low
malabarensis							4049	1	Low
malabarensis							4213	1	Low
papuana	85	4	High	26.4	6	High	2105	4	High	1	23	High
papuana	150	3	High	25.2	4	High	1173	3	High	20	5	Moderate
papuana	8	2	Moderate	26.6	4	High	1230	2	Moderate	12	3	Moderate
papuana	16	2	Moderate	23.6	3	High	1668	2	Moderate	13	3	Moderate
papuana	27	2	Moderate	27.2	3	High	1770	2	Moderate	14	2	Low
papuana	45	2	Moderate	24.4	2	Moderate	1826	2	Moderate	16	2	Low
papuana	54	2	Moderate	25.3	2	Moderate	2874	2	Moderate	22	1	Low
papuana	55	2	Moderate	25.9	2	Moderate	3207	2	Moderate
papuana	66	2	Moderate	26.8	2	Moderate	4540	2	Moderate
papuana	81	2	Moderate	27.1	2	Moderate	543	1	Low
papuana	271	2	Moderate	27.8	2	Moderate	604	1	Low
papuana	3	1	Low	23	1	Low	932	1	Low
papuana	6	1	Low	25.5	1	Low	1051	1	Low
papuana	7	1	Low	25.6	1	Low	1322	1	Low
papuana	26	1	Low	26.2	1	Low	1406	1	Low
papuana	28	1	Low	26.3	1	Low	1421	1	Low
papuana	32	1	Low	26.5	1	Low	1680	1	Low
papuana	34	1	Low	26.7	1	Low	1729	1	Low
papuana	41	1	Low				1784	1	Low
papuana	43	1	Low				2129	1	Low
papuana	47	1	Low				2194	1	Low
papuana	76	1	Low				2310	1	Low
papuana	250	1	Low				2464	1	Low
papuana	311	1	Low				3005	1	Low
papuana	383	1	Low				3250	1	Low
papuana							3402	1	Low
papuana							3580	1	Low
