# Supplementary material for: A GIS Model Predicting Potential Distributions of a Lineage: A Test Case on Hermit Spiders (Nephilidae: Nephilengys)
Source: PLoS One. 2012 Jan 6;7(1):e30047. doi: 10.1371/journal.pone.0030047 (PMC3253118; doi:10.1371/journal.pone.0030047)
Supplement: Text S1 — The script for generating frequency classes (high, moderate, low) for the four ecological parameters used to predict Nephilengys global habitat suitability. A Python script file (py) is available at ezlab.zrc-sazu.si. (TXT) [file pone.0030047.s003.txt]

# ---------------------------------------------------------------------------
# Build Ecological ValuesTables.py
# Created on: Sun Nov 13 2011 08:33:38 PM
#   (generated by ArcGIS/ModelBuilder)
# Usage: Build Ecological ValuesTables <Species_Point_Layer> <Ecological_Raster> <Output_Attribute_Table> <Output_Frequency_Table> 
# Description: Extract ecological parameters from rasters to a point layer file (Esri shapefile or feature class)
# and create indivdual tables to count ecological values frequency. All input data must have the same coordinate system.
# 
# ---------------------------------------------------------------------------

# Import system modules
import sys, string, os, arcgisscripting

# Create the Geoprocessor object
gp = arcgisscripting.create()

# Check out any necessary licenses
gp.CheckOutExtension("spatial")

# Load required toolboxes...
gp.AddToolbox("C:/Program Files/Scripts")
gp.AddToolbox("C:/Program Files/Scripts")

# Script arguments...
Species_Point_Layer = sys.argv[1]

Ecological_Raster = sys.argv[2]

Output_Attribute_Table = sys.argv[3]

Output_Frequency_Table = sys.argv[4]

# Local variables...

# Process: Sample...
gp.Sample_sa("''", Species_Point_Layer, Output_Attribute_Table, "NEAREST")

# Process: Summary Statistics...
gp.Statistics_analysis(Output_Attribute_Table, Output_Frequency_Table_1, "Ecological_value COUNT", "Ecological_value")
