# Supplementary material for: A GIS Model Predicting Potential Distributions of a Lineage: A Test Case on Hermit Spiders (Nephilidae: Nephilengys)
Source: PLoS One. 2012 Jan 6;7(1):e30047. doi: 10.1371/journal.pone.0030047 (PMC3253118; doi:10.1371/journal.pone.0030047)
Supplement: Text S2 — The model script predicting Nephilengys global habitat suitability. A Python script file (py) is available at ezlab.zrc-sazu.si. (TXT) [file pone.0030047.s004.txt]

# ---------------------------------------------------------------------------
# HabitatSuitabilityModel.py
# Created on: Mon Nov 07 2011 12:15:49 AM
#   (generated by ArcGIS/ModelBuilder)
# Usage: HabitatSuitabilityModel <Species_shp> <Species_Directional_Distribution_SD3> <Ecological_Raster_1> <Ecological_Raster_2> <Ecological_Raster_3> <Ecological_Raster_4> <Raster1_extract> <Raster2_extract> <Raster3_extract> <Raster4_extract> <Frequency_parameter_1__Table_> <Frequency_parameter_2__Table_> <Frequency_parameter_3__Table_> <Frequency_parameter_4__Table_> <Output_Join_Raster_1> <Output_Join_Raster_2> <Output_Join_Raster_3> <Output_Join_Raster_4> <Reclassify_by_Classes__Raster1_> <Reclassify_by_Classes__Raster2_> <Reclassify_by_Classes__Raster3_> <Reclassify_by_Classes__Raster4_> <Weighted_Sum_Raster> <Habitat_Suitability> 
# Description: A Habitat Suitability model to map the influencing ecological parameters for species distribution
# Created by Magdalena Naparus, Tular Cave Laboratory, Kranj, Slovenia
# ---------------------------------------------------------------------------

# Import system modules
import sys, string, os, arcgisscripting

# Create the Geoprocessor object
gp = arcgisscripting.create()

# Set the necessary product code
gp.SetProduct("ArcInfo")

# Check out any necessary licenses
gp.CheckOutExtension("spatial")

# Load required toolboxes...
gp.AddToolbox("C:/Program Files/ArcGIS/ArcToolbox/Toolboxes/Spatial Analyst Tools.tbx")
gp.AddToolbox("C:/Program Files/ArcGIS/ArcToolbox/Toolboxes/Spatial Statistics Tools.tbx")
gp.AddToolbox("C:/Program Files/ArcGIS/ArcToolbox/Toolboxes/Data Management Tools.tbx")

# Script arguments...
Species_shp = sys.argv[1]

Species_Directional_Distribution_SD3 = sys.argv[2]

Ecological_Raster_1 = sys.argv[3]

Ecological_Raster_2 = sys.argv[4]

Ecological_Raster_3 = sys.argv[5]

Ecological_Raster_4 = sys.argv[6]

Raster1_extract = sys.argv[7]

Raster2_extract = sys.argv[8]

Raster3_extract = sys.argv[9]

Raster4_extract = sys.argv[10]

Frequency_parameter_1__Table_ = sys.argv[11]

Frequency_parameter_2__Table_ = sys.argv[12]

Frequency_parameter_3__Table_ = sys.argv[13]

Frequency_parameter_4__Table_ = sys.argv[14]

Output_Join_Raster_1 = sys.argv[15]

Output_Join_Raster_2 = sys.argv[16]

Output_Join_Raster_3 = sys.argv[17]

Output_Join_Raster_4 = sys.argv[18]

Reclassify_by_Classes__Raster1_ = sys.argv[19]

Reclassify_by_Classes__Raster2_ = sys.argv[20]

Reclassify_by_Classes__Raster3_ = sys.argv[21]

Reclassify_by_Classes__Raster4_ = sys.argv[22]

Weighted_Sum_Raster = sys.argv[23]
if Weighted_Sum_Raster == '#':
 Weighted_Sum_Raster = "C:\\Documents and Settings\\Magda\\Local Settings\\Temp\\Weighte_1" # provide a default value if unspecified

Habitat_Suitability = sys.argv[24]
if Habitat_Suitability == '#':
 Habitat_Suitability = "C:\\Documents and Settings\\Magda\\Local Settings\\Temp\\Int_FocalSt_1" # provide a default value if unspecified

# Local variables...
Focal_Statistics__Float_Raster_ = "C:\\Documents and Settings\\Magda\\Local Settings\\Temp\\FocalSt_Weig1"

# Process: Directional Distribution (Standard Deviational Ellipse)...
gp.DirectionalDistribution_stats(Species_shp, Species_Directional_Distribution_SD3, "3 Standard Deviations", "", "CodeSpecies")

# Process: Extract by Mask (3)...
gp.ExtractByMask_sa(Ecological_Raster_2, Species_Directional_Distribution_SD3, Raster2_extract)

# Process: Join Field (3)...
gp.JoinField_management(Raster2_extract, "VALUE", Frequency_parameter_2__Table_, "ALT", "Class")

# Process: Reclassify...
gp.Reclassify_sa(Output_Join_Raster_2, "", "High 3;Moderate 2;Low 1", Reclassify_by_Classes__Raster2_, "NODATA")

# Process: Extract by Mask (2)...
gp.ExtractByMask_sa(Ecological_Raster_3, Species_Directional_Distribution_SD3, Raster3_extract)

# Process: Join Field (4)...
gp.JoinField_management(Raster3_extract, "VALUE", Frequency_parameter_3__Table_, "Value", "TMA;Class")

# Process: Reclassify (3)...
gp.Reclassify_sa(Output_Join_Raster_3, "", "Moderate 2;Low 1;High 3", Reclassify_by_Classes__Raster3_, "NODATA")

# Process: Extract by Mask (4)...
gp.ExtractByMask_sa(Ecological_Raster_1, Species_Directional_Distribution_SD3, Raster1_extract)

# Process: Join Field...
gp.JoinField_management(Raster1_extract, "VALUE", Frequency_parameter_1__Table_, "GLC", "Cnt_GLC;Class")

# Process: Reclassify (4)...
gp.Reclassify_sa(Output_Join_Raster_1, "", "High 3;Low 1;Moderate 2", Reclassify_by_Classes__Raster1_, "NODATA")

# Process: Extract by Mask...
gp.ExtractByMask_sa(Ecological_Raster_4, Species_Directional_Distribution_SD3, Raster4_extract)

# Process: Join Field (2)...
gp.JoinField_management(Raster4_extract, "VALUE", Frequency_parameter_4__Table_, "PMA", "PMAClass")

# Process: Reclassify (2)...
gp.Reclassify_sa(Output_Join_Raster_4, "", "Low 1;High 3;Moderate 2", Reclassify_by_Classes__Raster4_, "NODATA")

# Process: Weighted Sum...
gp.WeightedSum_sa("# VALUE 0.25;# VALUE 0.25;# VALUE 0.25;# VALUE 0.25", Weighted_Sum_Raster)

# Process: Focal Statistics...
gp.FocalStatistics_sa(Weighted_Sum_Raster, Focal_Statistics__Float_Raster_, "Circle 9 CELL", "MAXIMUM", "DATA")

# Process: Int...
gp.Int_sa(Focal_Statistics__Float_Raster_, Habitat_Suitability)
